# Supplementary material for: The Leukotriene Receptor Antagonist Montelukast Attenuates Neuroinflammation and Affects Cognition in Transgenic 5xFAD Mice
Source: Int J Mol Sci. 2021 Mar 9;22(5):2782. doi: 10.3390/ijms22052782 (PMC7967180; doi:10.3390/ijms22052782)
Supplement: Supplementary file 1 [file ijms-22-02782-s001.zip]

Archive with 2 entries (2 files):
- supplementary/ijms-1097146 supl.pdf
- supplementary/ijms-1097146 suppl.xlsx
