# Supplementary material for: The Leukotriene Receptor Antagonist Montelukast Attenuates Neuroinflammation and Affects Cognition in Transgenic 5xFAD Mice
Source: Int J Mol Sci. 2021 Mar 9;22(5):2782. doi: 10.3390/ijms22052782 (PMC7967180; doi:10.3390/ijms22052782)
Supplement: Supplementary file 1 [file ijms-22-02782-s001.zip › supplementary/ijms-1097146 suppl.xlsx]

## Sheet: Index
Supplementary table 1	Significantly downregulated biological processes by MTK treatment
Supplementary table 2	Genes related to the biological process "glial cell activation" (Top Hit from Sup table 1)
Supplementary table 3	Significantly upregulated biological processes by MTK treatment
Supplementary table 4	Antibodies and dilutions
Supplementary table 5	Overlapping genes from Fig 3 A
Tab 6	Raw Data from RNA Sequence Analysis: hippocampal tissue from 5xFAD mice vehicle vs 10mg/kg/d MTK
Tab 7	Raw Data from RNA Sequence Analysis: hippocampal tissue from 5xFAD mice vehicle vs 10mg/kg/d MTK - females only
Tab 8	Raw Data from RNA Sequence Analysis: hippocampal tissue from 5xFAD mice vehicle vs 10mg/kg/d MTK - males only

## Sheet: supplementary table 1
Supplementary table 1 Significantly downregulated biological processes by MTK treatment
Go-Term	Description	Fold Change (log2)	Adjusted p-value <0.05
GO:0061900	glial cell activation	6.4	0.0005
GO:0098693	regulation of synaptic vesicle cycle	5.7	0.00047
GO:0140029	exocytic process	5.3	8.1e-06
GO:0099504	synaptic vesicle cycle	4.1	1.4e-05
GO:0030168	platelet activation	4.1	0.0002
GO:0034109	homotypic cell-cell adhesion	4.1	0.00044
GO:0048489	synaptic vesicle transport	3.6	8.9e-05
GO:0099003	vesicle-mediated transport in synapse	3.6	9.8e-05
GO:0051648	vesicle localization	3.5	1.3e-06
GO:0048813	dendrite morphogenesis	3.5	2e-05
GO:0051650	establishment of vesicle localization	3.4	9.5e-06
GO:0007033	vacuole organization	3.4	8.2e-05
GO:0050905	neuromuscular process	3.4	0.00045
GO:0007266	Rho protein signal transduction	3.3	4.7e-05
GO:0006887	exocytosis	3.1	1.3e-06
GO:0030534	adult behavior	3	0.00029
GO:0001505	regulation of neurotransmitter levels	3	0.0003
GO:0017157	regulation of exocytosis	3	0.0003
GO:0042063	gliogenesis	2.9	1.2e-05
GO:0006470	protein dephosphorylation	2.9	0.00013
GO:0006836	neurotransmitter transport	2.9	0.00044
GO:0050878	regulation of body fluid levels	2.7	1.3e-05
GO:0072593	reactive oxygen species metabolic process	2.7	0.0002
GO:0071375	cellular response to peptide hormone stimulus	2.7	0.00044
GO:0016311	dephosphorylation	2.6	1.3e-05
GO:0006914	autophagy	2.6	2e-05
GO:0061919	process utilizing autophagic mechanism	2.6	2e-05
GO:0030335	positive regulation of cell migration	2.5	1.9e-06
GO:0022604	regulation of cell morphogenesis	2.5	1.9e-06
GO:0051272	positive regulation of cellular component movement	2.5	1.9e-06
GO:0060627	regulation of vesicle-mediated transport	2.5	2.7e-06
GO:0006631	fatty acid metabolic process	2.5	4.3e-05
GO:0022411	cellular component disassembly	2.5	8.7e-05
GO:0050900	leukocyte migration	2.5	0.0003
GO:0072511	divalent inorganic cation transport	2.4	1.3e-05
GO:0007264	small GTPase mediated signal transduction	2.4	4.7e-05
GO:0009611	response to wounding	2.3	3.8e-05
GO:0010959	regulation of metal ion transport	2.3	0.00023
GO:0032870	cellular response to hormone stimulus	2.2	7.4e-05
GO:0033674	positive regulation of kinase activity	2.2	0.00016
GO:0001525	angiogenesis	2.2	0.00032
GO:0043410	positive regulation of MAPK cascade	2.1	0.00029
GO:0051345	positive regulation of hydrolase activity	2.1	0.00036
GO:0008015	blood circulation	2.1	0.00038

## Sheet: supplementary table 2
Supplementary table 2. Genes related to the biological process "glial cell activation" (Top Hit from Sup table 1)
Gene	Description	Fold Change (log2)	Adjusted p-value <0.05
Egfr	epidermal growth factor receptor	-0.31	3.31E-02
Adora2a	adenosine A2a receptor	-0.57	4.18E-02
Clu	clusterin	-0.19	7.12E-03
Tlr2	toll-like receptor 2	-0.30	4.37E-02
Tlr3	toll-like receptor 3	-0.29	5.06E-03
Tlr7	toll-like receptor 7	-0.51	1.19E-03
Tlr9	toll-like receptor 9	-0.52	3.82E-02
Itgam	integrin alpha M	-0.30	1.65E-02
Cx3cr1	chemokine (C-X3-C motif) receptor 1	-0.31	5.95E-03

## Sheet: supplementary table 3
Supplementary table 3 Significantly upregulated biological processes by MTK treatment
Go-Term	Description	Fold Change (log2)	Adjusted p-value <0.05
GO:2000674	regulation of type B pancreatic cell apoptotic process	12	0.016
GO:0097050	type B pancreatic cell apoptotic process	9.6	0.0307
GO:0070243	regulation of thymocyte apoptotic process	8.47	0.0425
GO:0043484	regulation of RNA splicing	6.21	8.29e-08
GO:1905898	positive regulation of response to endoplasmic reticulum stress	6.21	0.0436
GO:0098781	ncRNA transcription	6.15	0.0106
GO:0032781	positive regulation of ATPase activity	5.68	0.0298
GO:0001736	establishment of planar polarity	5.65	0.00734
GO:0043462	regulation of ATPase activity	5.14	0.0123
GO:0006397	mRNA processing	4.42	7.77e-16
GO:0051028	mRNA transport	3.77	0.0132
GO:1905269	positive regulation of chromatin organization	3.64	0.0238
GO:0071826	ribonucleoprotein complex subunit organization	3.58	9.38e-05
GO:0007127	meiosis I	3.5	0.0178
GO:0018205	peptidyl-lysine modification	3.24	1.06e-05
GO:0016570	histone modification	3.21	1.6e-07
GO:0007292	female gamete generation	3.15	0.0238
GO:0051236	establishment of RNA localization	3.14	0.0166
GO:0033044	regulation of chromosome organization	2.97	0.000153
GO:0140013	meiotic nuclear division	2.85	0.0238
GO:0007281	germ cell development	2.73	0.00569
GO:1903046	meiotic cell cycle process	2.67	0.0361
GO:0006417	regulation of translation	2.44	0.00366
GO:0034248	regulation of cellular amide metabolic process	2.31	0.00569
GO:0022412	cellular process involved in reproduction in multicellular organism	2.3	0.015
GO:0060271	cilium assembly	2.29	0.0417
GO:0032259	methylation	2.27	0.0304
GO:0044782	cilium organization	2.26	0.0368
GO:0034504	protein localization to nucleus	2.26	0.0144
GO:0045787	positive regulation of cell cycle	2.24	0.0286
GO:0010608	posttranscriptional regulation of gene expression	2.23	0.00734
GO:0000280	nuclear division	2.22	0.0161
GO:0006913	nucleocytoplasmic transport	2.2	0.0156
GO:0022613	ribonucleoprotein complex biogenesis	2.1	0.0335
GO:0120031	plasma membrane bounded cell projection assembly	2.01	0.0318
GO:0030031	cell projection assembly	1.98	0.0355

## Sheet: supplementary table 4
Supplementary table 4 Antibodies and dilutions
Antigen	Host species	Dilution	Company
Iba1	goat	1:500	Abcam
Tmem119	rabbit	1:100	Abcam
5-Lox	rabbit	1:100	Abcam
CD8	rat	1:100	eBiosciences
ColIV	goat	1:100	Millipore

## Sheet: supplementary table 5
Supplementary table 5 Overlapping genes from Fig 3 A
LDAM	DAM	AD-associated
Inpp5d	Trim25	Npc2
Cmtm6	Lnpep	Gna13
Ulk2	Npepps	Hexa
Capza2	Cyld	Aff4
Mlec	Smc1a	Fem1b
Zfr	Zhx1	Pea15a
Pak2	Trmt2b	Kcnma1
Ptgr2	Hus1	Pde4b
Capza1		Trim37
Rab8b		Jak2
Fcgr3		Agtpbp1
Ddb1		Clint1
4833439L19Rik		Coa5
Arhgap31		Soat1
Eif4g2		Homer1
Abcc3		Igsf10
Bnip3l		Slc15a3
Ubqln1		Usp12
Rab31		Sdc4
Avl9		Syt11
Arl5a		Nlrp3
Copa		Cspg4
Vwa5a		H2-Ob
Dock2		Sdf4
Hadhb		Kcna3
Map1lc3b		Fbxl21
Wdfy4		Rims1
Abca9		Tbc1d4
Spag9		Kif5c
Fam210b		Sparcl1
Add3		Rtcb
Mob1a		Dhcr24
Cltc		Arnt2
S1pr1		Rnf149
Wdr7		Fgf1
Cnot1		Chst11
Rassf4		Synj2
Fundc1		Gnptab
Gpt2		Srebf2
Hdhd2		Masp1
Dhrs1		Pgk1
Nxt2		Tlr2
Rab11fip5		Gla
Rcan3		Gng12
Gpd1l		Ccl6
Snap29		Akt3
Rab5b		Bcl2
Plin3		Kif1a
Skap2		Plin2
Ctsb		Acaca
Plekhb2		Serpine1
Pfkfb3		Gfap
Scd2		Arap2
Ppp2r5c		Tnfsf8
Lyz2		Xylt1
Anxa5		Lox
		Kif5a
		Myo5a
		Clec7a
		Itgax
		Egln3
		Mamdc2
		Cst7
		Skap2
		Ctsb
		Plekhb2
		Pfkfb3
		Scd2
		Ppp2r5c
		Lyz2
		Anxa5

## Sheet: DEGs
Raw Data from RNA Sequence Analysis: hippocampal tissue from 5xFAD mice vehicle vs 10mg/kg/d MTK
rownames.res.	res.baseMean	res.log2FoldChange	res.pvalue	res.padj	Gene.name	Gene.description	Chromosome.scaffold.name	Gene.start..bp.	Gene.end..bp.
ENSMUSG00000000001	916.219	-0.0348458	0.498457	0.73551	Gnai3	guanine nucleotide binding protein (G protein), alpha inhibiting 3 [Source:MGI Symbol;Acc:MGI:95773]	3	108107280	108146146
ENSMUSG00000000028	40.7469	0.117095	0.450419	0.696404	Cdc45	cell division cycle 45 [Source:MGI Symbol;Acc:MGI:1338073]	16	18780447	18811987
ENSMUSG00000000037	43.6903	0.331921	0.0118525	0.0807686	Scml2	Scm polycomb group protein like 2 [Source:MGI Symbol;Acc:MGI:1340042]	X	161117193	161258213
ENSMUSG00000000056	779.623	-0.204084	0.00123733	0.0182512	Narf	nuclear prelamin A recognition factor [Source:MGI Symbol;Acc:MGI:1914858]	11	121237253	121255856
ENSMUSG00000000058	1051.98	-0.110944	0.100931	0.304323	Cav2	caveolin 2 [Source:MGI Symbol;Acc:MGI:107571]	6	17281185	17289115
ENSMUSG00000000078	855.984	-0.134206	0.0951808	0.293576	Klf6	Kruppel-like factor 6 [Source:MGI Symbol;Acc:MGI:1346318]	13	5861482	5870394
ENSMUSG00000000085	943.224	0.0888067	0.0914508	0.286452	Scmh1	sex comb on midleg homolog 1 [Source:MGI Symbol;Acc:MGI:1352762]	4	120405281	120530186
ENSMUSG00000000088	1576.28	-0.0431357	0.654286	0.832727	Cox5a	cytochrome c oxidase subunit 5A [Source:MGI Symbol;Acc:MGI:88474]	9	57521274	57532426
ENSMUSG00000000093	30.0423	0.0206628	0.914896	0.963223	Tbx2	T-box 2 [Source:MGI Symbol;Acc:MGI:98494]	11	85832551	85841948
ENSMUSG00000000120	27.6882	-0.195477	0.307834	0.569994	Ngfr	nerve growth factor receptor (TNFR superfamily, member 16) [Source:MGI Symbol;Acc:MGI:97323]	11	95568818	95587735
ENSMUSG00000000125	37.5904	0.00762506	0.970457	0.986826	Wnt3	wingless-type MMTV integration site family, member 3 [Source:MGI Symbol;Acc:MGI:98955]	11	103774150	103817957
ENSMUSG00000000126	155.283	0.526171	0.000134675	0.0043789	Wnt9a	wingless-type MMTV integration site family, member 9A [Source:MGI Symbol;Acc:MGI:2446084]	11	59306928	59333552
ENSMUSG00000000127	300.393	-0.263733	0.000733511	0.01297	Fer	fer (fms/fps related) protein kinase [Source:MGI Symbol;Acc:MGI:105917]	17	63863062	64139496
ENSMUSG00000000131	1849.38	0.0467193	0.25359	0.514231	Xpo6	exportin 6 [Source:MGI Symbol;Acc:MGI:2429950]	7	126101715	126200501
ENSMUSG00000000134	793.549	0.0582824	0.179276	0.425082	Tfe3	transcription factor E3 [Source:MGI Symbol;Acc:MGI:98511]	X	7762560	7775202
ENSMUSG00000000142	398.712	0.17845	0.109343	0.317631	Axin2	axin 2 [Source:MGI Symbol;Acc:MGI:1270862]	11	108920349	108950783
ENSMUSG00000000148	451.566	0.134321	0.0109804	0.0768253	Brat1	BRCA1-associated ATM activator 1 [Source:MGI Symbol;Acc:MGI:1891679]	5	140705011	140719379
ENSMUSG00000000149	1763.01	-0.0872148	0.230003	0.486801	Gna12	guanine nucleotide binding protein, alpha 12 [Source:MGI Symbol;Acc:MGI:95767]	5	140758408	140830431
ENSMUSG00000000167	57.7046	0.142077	0.284675	0.546286	Pih1d2	PIH1 domain containing 2 [Source:MGI Symbol;Acc:MGI:1919864]	9	50617321	50625000
ENSMUSG00000000168	2525.86	-0.0286817	0.577009	0.784619	Dlat	dihydrolipoamide S-acetyltransferase (E2 component of pyruvate dehydrogenase complex) [Source:MGI Symbol;Acc:MGI:2385311]	9	50634633	50659780
ENSMUSG00000000171	1796.71	-0.142623	0.132274	0.356315	Sdhd	succinate dehydrogenase complex, subunit D, integral membrane protein [Source:MGI Symbol;Acc:MGI:1914175]	9	50596357	50603812
ENSMUSG00000000182	20.7453	0.214686	0.374304	0.634541	Fgf23	fibroblast growth factor 23 [Source:MGI Symbol;Acc:MGI:1891427]	6	127072902	127081408
ENSMUSG00000000184	1664.16	-0.0531561	0.48649	0.725009	Ccnd2	cyclin D2 [Source:MGI Symbol;Acc:MGI:88314]	6	127125162	127152193
ENSMUSG00000000194	1011.44	-0.170575	0.000500258	0.0101976	Gpr107	G protein-coupled receptor 107 [Source:MGI Symbol;Acc:MGI:2139054]	2	31152316	31218775
ENSMUSG00000000197	2152.89	-0.0809852	0.184482	0.432014	Nalcn	sodium leak channel, non-selective [Source:MGI Symbol;Acc:MGI:2444306]	14	123276634	123627144
ENSMUSG00000000202	159.334	-0.188745	0.0484849	0.196038	Btbd17	BTB (POZ) domain containing 17 [Source:MGI Symbol;Acc:MGI:1919264]	11	114791217	114795945
ENSMUSG00000000223	1802.08	-0.0257685	0.506502	0.741334	Drp2	dystrophin related protein 2 [Source:MGI Symbol;Acc:MGI:107432]	X	134404551	134456573
ENSMUSG00000000247	1180.61	0.1324	0.0193379	0.109704	Lhx2	LIM homeobox protein 2 [Source:MGI Symbol;Acc:MGI:96785]	2	38339281	38369733
ENSMUSG00000000253	1069.88	0.0543388	0.520881	0.749689	Gmpr	guanosine monophosphate reductase [Source:MGI Symbol;Acc:MGI:1913605]	13	45507444	45553800
ENSMUSG00000000266	624.235	-0.175217	0.0167078	0.100933	Mid2	midline 2 [Source:MGI Symbol;Acc:MGI:1344333]	X	140664599	140767715
ENSMUSG00000000275	210.6	-0.328451	0.000123912	0.00413135	Trim25	tripartite motif-containing 25 [Source:MGI Symbol;Acc:MGI:102749]	11	88999376	89020293
ENSMUSG00000000276	2279.09	0.0878933	0.0759247	0.255424	Dgke	diacylglycerol kinase, epsilon [Source:MGI Symbol;Acc:MGI:1889276]	11	89035179	89066850
ENSMUSG00000000278	453.556	0.0334613	0.609307	0.806612	Scpep1	serine carboxypeptidase 1 [Source:MGI Symbol;Acc:MGI:1921867]	11	88924020	88955465
ENSMUSG00000000282	734.188	0.0970597	0.141014	0.368463	Mnt	max binding protein [Source:MGI Symbol;Acc:MGI:109150]	11	74830920	74845725
ENSMUSG00000000290	489.158	-0.225157	0.00889735	0.0671547	Itgb2	integrin beta 2 [Source:MGI Symbol;Acc:MGI:96611]	10	77530252	77565708
ENSMUSG00000000295	314.775	0.110147	0.23864	0.497151	Hddc2	HD domain containing 2 [Source:MGI Symbol;Acc:MGI:1916942]	10	31313383	31328204
ENSMUSG00000000296	617.697	0.175662	0.0784225	0.259873	Tpd52l1	tumor protein D52-like 1 [Source:MGI Symbol;Acc:MGI:1298386]	10	31332376	31445958
ENSMUSG00000000301	46.7544	0.0061344	0.972344	0.987466	Pemt	phosphatidylethanolamine N-methyltransferase [Source:MGI Symbol;Acc:MGI:104535]	11	59970614	60046489
ENSMUSG00000000305	213.881	-0.354967	0.0638399	0.228942	Cdh4	cadherin 4 [Source:MGI Symbol;Acc:MGI:99218]	2	179442431	179899373
ENSMUSG00000000308	3713.3	-0.00956045	0.912216	0.962554	Ckmt1	creatine kinase, mitochondrial 1, ubiquitous [Source:MGI Symbol;Acc:MGI:99441]	2	121357714	121363737
ENSMUSG00000000317	27.6072	-0.191305	0.286378	0.547798	Bcl6b	B cell CLL/lymphoma 6, member B [Source:MGI Symbol;Acc:MGI:1278332]	11	70224128	70229798
ENSMUSG00000000325	586.656	0.135137	0.016121	0.0986319	Arvcf	armadillo repeat gene deleted in velocardiofacial syndrome [Source:MGI Symbol;Acc:MGI:109620]	16	18348182	18407076
ENSMUSG00000000326	1257.66	-0.00855985	0.886687	0.94992	Comt	catechol-O-methyltransferase [Source:MGI Symbol;Acc:MGI:88470]	16	18406886	18426852
ENSMUSG00000000339	490.257	0.0281064	0.666999	0.839389	Rtca	RNA 3'-terminal phosphate cyclase [Source:MGI Symbol;Acc:MGI:1913618]	3	116488963	116508208
ENSMUSG00000000340	533.879	-0.00141289	0.981612	0.991731	Dbt	dihydrolipoamide branched chain transacylase E2 [Source:MGI Symbol;Acc:MGI:105386]	3	116513070	116549981
ENSMUSG00000000346	3445.43	-0.0777691	0.131592	0.355207	Dazap2	DAZ associated protein 2 [Source:MGI Symbol;Acc:MGI:1344344]	15	100615349	100620761
ENSMUSG00000000355	1375.01	-0.0172935	0.852482	0.934479	Mcts1	malignant T cell amplified sequence 1 [Source:MGI Symbol;Acc:MGI:1916245]	X	38600578	38613426
ENSMUSG00000000365	24.7057	-0.00745876	0.978075	0.989391	Rnf17	ring finger protein 17 [Source:MGI Symbol;Acc:MGI:1353419]	14	56402581	56525032
ENSMUSG00000000374	1745.43	-0.0994626	0.0261803	0.133463	Trappc10	trafficking protein particle complex 10 [Source:MGI Symbol;Acc:MGI:1336209]	10	78186725	78244641
ENSMUSG00000000378	710.427	-0.0344916	0.612523	0.808122	Ccm2	cerebral cavernous malformation 2 [Source:MGI Symbol;Acc:MGI:2384924]	11	6546887	6596744
ENSMUSG00000000384	522.125	0.0995293	0.0808492	0.265455	Tbrg4	transforming growth factor beta regulated gene 4 [Source:MGI Symbol;Acc:MGI:1100868]	11	6615598	6626067
ENSMUSG00000000386	64.4848	0.229473	0.470063	0.711423	Mx1	MX dynamin-like GTPase 1 [Source:MGI Symbol;Acc:MGI:97243]	16	97447035	97462907
ENSMUSG00000000392	30.6246	0.350303	0.259284	0.520187	Fap	fibroblast activation protein [Source:MGI Symbol;Acc:MGI:109608]	2	62500943	62574075
ENSMUSG00000000399	2341.73	-0.0163945	0.85388	0.935238	Ndufa9	NADH:ubiquinone oxidoreductase subunit A9 [Source:MGI Symbol;Acc:MGI:1913358]	6	126821721	126849136
ENSMUSG00000000402	50.3709	-0.0995513	0.515041	0.746522	Egfl6	EGF-like-domain, multiple 6 [Source:MGI Symbol;Acc:MGI:1858599]	X	166523007	166585720
ENSMUSG00000000409	54.0895	0.0471333	0.743455	0.880806	Lck	lymphocyte protein tyrosine kinase [Source:MGI Symbol;Acc:MGI:96756]	4	129548344	129573641
ENSMUSG00000000416	4425.91	0.223957	0.000471344	0.00987437	Cttnbp2	cortactin binding protein 2 [Source:MGI Symbol;Acc:MGI:1353467]	6	18366478	18514843
ENSMUSG00000000420	1333.31	-0.159058	0.000220764	0.00596935	Galnt1	polypeptide N-acetylgalactosaminyltransferase 1 [Source:MGI Symbol;Acc:MGI:894693]	18	24205344	24286818
ENSMUSG00000000439	413.754	-0.0584886	0.395725	0.652234	Mkrn2	makorin, ring finger protein, 2 [Source:MGI Symbol;Acc:MGI:1914277]	6	115601902	115622624
ENSMUSG00000000440	32.7618	0.393935	0.0146316	0.0928458	Pparg	peroxisome proliferator activated receptor gamma [Source:MGI Symbol;Acc:MGI:97747]	6	115360951	115490399
ENSMUSG00000000441	1806.69	0.0875326	0.0321527	0.151498	Raf1	v-raf-leukemia viral oncogene 1 [Source:MGI Symbol;Acc:MGI:97847]	6	115618067	115676635
ENSMUSG00000000486	27.6475	0.115762	0.517785	0.748039	Sept1	septin 1 [Source:MGI Symbol;Acc:MGI:1858916]	7	127214447	127233130
ENSMUSG00000000489	497.205	0.0523627	0.438512	0.687063	Pdgfb	platelet derived growth factor, B polypeptide [Source:MGI Symbol;Acc:MGI:97528]	15	79995874	80014977
ENSMUSG00000000530	152.198	0.103067	0.443793	0.691415	Acvrl1	activin A receptor, type II-like 1 [Source:MGI Symbol;Acc:MGI:1338946]	15	101128522	101145336
ENSMUSG00000000531	627.821	0.14135	0.0641925	0.229713	Grasp	GRP1 (general receptor for phosphoinositides 1)-associated scaffold protein [Source:MGI Symbol;Acc:MGI:1860303]	15	101224188	101232756
ENSMUSG00000000532	2082.46	-0.0166043	0.819061	0.918661	Acvr1b	activin A receptor, type 1B [Source:MGI Symbol;Acc:MGI:1338944]	15	101174067	101213684
ENSMUSG00000000538	4501.71	-0.192562	4.0851e-08	1.53065e-05	Tom1l2	target of myb1-like 2 (chicken) [Source:MGI Symbol;Acc:MGI:2443306]	11	60226714	60352905
ENSMUSG00000000552	786.765	0.00112283	0.985791	0.993747	Zfp385a	zinc finger protein 385A [Source:MGI Symbol;Acc:MGI:1352495]	15	103313895	103340093
ENSMUSG00000000555	87.7676	0.148842	0.208928	0.46249	Itga5	integrin alpha 5 (fibronectin receptor alpha) [Source:MGI Symbol;Acc:MGI:96604]	15	103344286	103366763
ENSMUSG00000000560	5066.19	0.0315723	0.761521	0.890412	Gabra2	gamma-aminobutyric acid (GABA) A receptor, subunit alpha 2 [Source:MGI Symbol;Acc:MGI:95614]	5	70957597	71095849
ENSMUSG00000000561	1031.54	0.0509681	0.2353	0.493958	Wdr77	WD repeat domain 77 [Source:MGI Symbol;Acc:MGI:1917715]	3	105959369	105970037
ENSMUSG00000000562	49.3679	-0.330749	0.0354767	0.160892	Adora3	adenosine A3 receptor [Source:MGI Symbol;Acc:MGI:104847]	3	105870858	105908926
ENSMUSG00000000563	5459.38	-0.0449617	0.654218	0.832727	Atp5f1	ATP synthase, H+ transporting, mitochondrial F0 complex, subunit B1 [Source:MGI Symbol;Acc:MGI:1100495]	3	105942698	105960099
ENSMUSG00000000567	1023.67	-0.202013	0.00498302	0.0455123	Sox9	SRY (sex determining region Y)-box 9 [Source:MGI Symbol;Acc:MGI:98371]	11	112782224	112787760
ENSMUSG00000000568	4274.47	0.0912469	0.0622461	0.225655	Hnrnpd	heterogeneous nuclear ribonucleoprotein D [Source:MGI Symbol;Acc:MGI:101947]	5	99955935	99978938
ENSMUSG00000000579	243.792	0.198293	0.0121508	0.0818919	Dynlt1c	dynein light chain Tctex-type 1C [Source:MGI Symbol;Acc:MGI:3807476]	17	6601671	6609774
ENSMUSG00000000581	1560.56	0.00439369	0.956396	0.981211	C1d	C1D nuclear receptor co-repressor [Source:MGI Symbol;Acc:MGI:1927354]	11	17257579	17269176
ENSMUSG00000000594	1909.79	-0.175034	0.0117248	0.0802912	Gm2a	GM2 ganglioside activator protein [Source:MGI Symbol;Acc:MGI:95762]	11	55098115	55113029
ENSMUSG00000000600	1642.9	0.00446074	0.937494	0.972726	Krit1	KRIT1, ankyrin repeat containing [Source:MGI Symbol;Acc:MGI:1930618]	5	3803184	3845564
ENSMUSG00000000605	4697.54	-0.0715381	0.12697	0.347536	Clcn4	chloride channel, voltage-sensitive 4 [Source:MGI Symbol;Acc:MGI:104571]	7	7282309	7300851
ENSMUSG00000000627	932.976	0.0784871	0.142299	0.370571	Sema4f	sema domain, immunoglobulin domain (Ig), TM domain, and short cytoplasmic domain [Source:MGI Symbol;Acc:MGI:1340055]	6	82911885	82939769
ENSMUSG00000000628	281.992	-0.340786	1.37958e-05	0.000942842	Hk2	hexokinase 2 [Source:MGI Symbol;Acc:MGI:1315197]	6	82725025	82774454
ENSMUSG00000000631	3047.57	-0.0884501	0.218722	0.473814	Myo18a	myosin XVIIIA [Source:MGI Symbol;Acc:MGI:2667185]	11	77763246	77865980
ENSMUSG00000000632	3335.26	0.00544701	0.939897	0.973807	Sez6	seizure related gene 6 [Source:MGI Symbol;Acc:MGI:104745]	11	77930800	77979048
ENSMUSG00000000673	27.0252	0.172053	0.407387	0.662093	Haao	3-hydroxyanthranilate 3,4-dioxygenase [Source:MGI Symbol;Acc:MGI:1349444]	17	83831156	83847963
ENSMUSG00000000682	591.122	-0.113884	0.413194	0.6673	Cd52	CD52 antigen [Source:MGI Symbol;Acc:MGI:1346088]	4	134082448	134095082
ENSMUSG00000000693	145.051	0.0132908	0.884991	0.949682	Loxl3	lysyl oxidase-like 3 [Source:MGI Symbol;Acc:MGI:1337004]	6	83034173	83052562
ENSMUSG00000000708	551.233	-0.167269	0.100397	0.303283	Kat2b	K(lysine) acetyltransferase 2B [Source:MGI Symbol;Acc:MGI:1343094]	17	53566861	53672720
ENSMUSG00000000711	3187.36	-0.130311	0.000226201	0.00606427	Rab5b	RAB5B, member RAS oncogene family [Source:MGI Symbol;Acc:MGI:105938]	10	128677175	128696264
ENSMUSG00000000732	378.48	-0.102048	0.204812	0.458156	Icosl	icos ligand [Source:MGI Symbol;Acc:MGI:1354701]	10	78069302	78083913
ENSMUSG00000000738	967.467	0.00838809	0.84124	0.929857	Spg7	SPG7, paraplegin matrix AAA peptidase subunit [Source:MGI Symbol;Acc:MGI:2385906]	8	123062942	123097760
ENSMUSG00000000739	27.6736	-0.164771	0.365409	0.625796	Sult5a1	sulfotransferase family 5A, member 1 [Source:MGI Symbol;Acc:MGI:1931463]	8	123140192	123158315
ENSMUSG00000000740	3697.09	-0.0745242	0.500001	0.736535	Rpl13	ribosomal protein L13 [Source:MGI Symbol;Acc:MGI:105922]	8	123102350	123105244
ENSMUSG00000000743	1892.3	-0.0777263	0.200688	0.452775	Chmp1a	charged multivesicular body protein 1A [Source:MGI Symbol;Acc:MGI:1920159]	8	123204264	123212763
ENSMUSG00000000751	1230.2	-0.187434	0.00188343	0.0249491	Rpa1	replication protein A1 [Source:MGI Symbol;Acc:MGI:1915525]	11	75298166	75348324
ENSMUSG00000000753	221.802	0.180695	0.0184627	0.106584	Serpinf1	serine (or cysteine) peptidase inhibitor, clade F, member 1 [Source:MGI Symbol;Acc:MGI:108080]	11	75409769	75422701
ENSMUSG00000000759	971.698	0.115096	0.00619252	0.0525913	Tubgcp3	tubulin, gamma complex associated protein 3 [Source:MGI Symbol;Acc:MGI:2183752]	8	12614277	12672248
ENSMUSG00000000776	323.899	-0.0890359	0.105097	0.311587	Polr3d	polymerase (RNA) III (DNA directed) polypeptide D [Source:MGI Symbol;Acc:MGI:1914315]	14	70438757	70443447
ENSMUSG00000000782	46.1597	0.360261	0.0191294	0.108993	Tcf7	transcription factor 7, T cell specific [Source:MGI Symbol;Acc:MGI:98507]	11	52252371	52283014
ENSMUSG00000000787	6558.39	-0.0450239	0.369973	0.630417	Ddx3x	DEAD/H (Asp-Glu-Ala-Asp/His) box polypeptide 3, X-linked [Source:MGI Symbol;Acc:MGI:103064]	X	13280970	13294052
ENSMUSG00000000792	417.101	0.119715	0.24545	0.505582	Slc5a5	solute carrier family 5 (sodium iodide symporter), member 5 [Source:MGI Symbol;Acc:MGI:2149330]	8	70882889	70892757
ENSMUSG00000000794	544.855	-0.257467	0.0226204	0.121163	Kcnn3	potassium intermediate/small conductance calcium-activated channel, subfamily N, member 3 [Source:MGI Symbol;Acc:MGI:2153183]	3	89520164	89675132
ENSMUSG00000000804	3071.49	-0.138945	0.0391531	0.17163	Usp32	ubiquitin specific peptidase 32 [Source:MGI Symbol;Acc:MGI:2144475]	11	84984442	85140161
ENSMUSG00000000805	740.422	0.0616271	0.346283	0.609861	Car4	carbonic anhydrase 4 [Source:MGI Symbol;Acc:MGI:1096574]	11	84957786	84966044
ENSMUSG00000000811	89.2188	-0.11651	0.235512	0.494086	Txnrd3	thioredoxin reductase 3 [Source:MGI Symbol;Acc:MGI:2386711]	6	89643988	89675529
ENSMUSG00000000823	2049.88	0.286081	5.5845e-05	0.00237522	Zfp512b	zinc finger protein 512B [Source:MGI Symbol;Acc:MGI:2685478]	2	181582103	181592803
ENSMUSG00000000826	6945.35	-0.0844441	0.0254544	0.130993	Dnajc5	DnaJ heat shock protein family (Hsp40) member C5 [Source:MGI Symbol;Acc:MGI:892995]	2	181520485	181555133
ENSMUSG00000000827	1263.7	0.00316023	0.959182	0.982468	Tpd52l2	tumor protein D52-like 2 [Source:MGI Symbol;Acc:MGI:1913564]	2	181497142	181517966
ENSMUSG00000000838	1972.82	-0.0555082	0.267417	0.528354	Fmr1	fragile X mental retardation 1 [Source:MGI Symbol;Acc:MGI:95564]	X	68678541	68717963
ENSMUSG00000000861	2213	0.0348005	0.52309	0.750945	Bcl11a	B cell CLL/lymphoma 11A (zinc finger protein) [Source:MGI Symbol;Acc:MGI:106190]	11	24078056	24174123
ENSMUSG00000000869	234.127	0.140102	0.062384	0.22579	Il4	interleukin 4 [Source:MGI Symbol;Acc:MGI:96556]	11	53602982	53618669
ENSMUSG00000000876	291.841	0.00593734	0.920551	0.965607	Pxmp4	peroxisomal membrane protein 4 [Source:MGI Symbol;Acc:MGI:1891701]	2	154585758	154603708
ENSMUSG00000000881	4451.65	0.0113438	0.80342	0.910176	Dlg3	discs large MAGUK scaffold protein 3 [Source:MGI Symbol;Acc:MGI:1888986]	X	100767722	100818410
ENSMUSG00000000884	76.7238	0.0192097	0.869611	0.942597	Gnb1l	guanine nucleotide binding protein (G protein), beta polypeptide 1-like [Source:MGI Symbol;Acc:MGI:1338057]	16	18498713	18566679
ENSMUSG00000000901	42.2996	0.0216658	0.901921	0.95746	Mmp11	matrix metallopeptidase 11 [Source:MGI Symbol;Acc:MGI:97008]	10	75923222	75936496
ENSMUSG00000000902	1538.96	0.155823	0.00263492	0.030886	Smarcb1	SWI/SNF related, matrix associated, actin dependent regulator of chromatin, subfamily b, member 1 [Source:MGI Symbol;Acc:MGI:1328366]	10	75896769	75921617
ENSMUSG00000000915	1074.42	-0.0731791	0.163842	0.403628	Hip1r	huntingtin interacting protein 1 related [Source:MGI Symbol;Acc:MGI:1352504]	5	123973628	124005558
ENSMUSG00000000916	246.562	0.116075	0.144205	0.37411	Nsun5	NOL1/NOP2/Sun domain family, member 5 [Source:MGI Symbol;Acc:MGI:2140844]	5	135369953	135376805
ENSMUSG00000000934	350.935	-0.0252999	0.634684	0.821036	Top1mt	DNA topoisomerase 1, mitochondrial [Source:MGI Symbol;Acc:MGI:1920210]	15	75657035	75678800
ENSMUSG00000000948	425.651	-0.306736	0.126036	0.34657	Gm38393	predicted gene, 38393 [Source:MGI Symbol;Acc:MGI:5613898]	7	59974149	60005064
ENSMUSG00000000957	146.508	-0.385748	0.000961498	0.0151614	Mmp14	matrix metallopeptidase 14 (membrane-inserted) [Source:MGI Symbol;Acc:MGI:101900]	14	54431612	54445364
ENSMUSG00000000958	99.9259	-0.192446	0.13604	0.362049	Slc7a7	solute carrier family 7 (cationic amino acid transporter, y+ system), member 7 [Source:MGI Symbol;Acc:MGI:1337120]	14	54369442	54417780
ENSMUSG00000000959	965.418	0.028035	0.674829	0.842974	Oxa1l	oxidase assembly 1-like [Source:MGI Symbol;Acc:MGI:1916339]	14	54360834	54369673
ENSMUSG00000000976	513.767	0.0457225	0.430055	0.680787	Heatr6	HEAT repeat containing 6 [Source:MGI Symbol;Acc:MGI:1919790]	11	83753696	83783754
ENSMUSG00000000982	292.685	0.168159	0.200827	0.452826	Ccl3	chemokine (C-C motif) ligand 3 [Source:MGI Symbol;Acc:MGI:98260]	11	83647844	83649355
ENSMUSG00000000983	22.5151	0.0769694	0.740189	0.879719	Wfdc18	WAP four-disulfide core domain 18 [Source:MGI Symbol;Acc:MGI:107506]	11	83709015	83711348
ENSMUSG00000001014	30.8441	0.178443	0.309421	0.571961	Icam4	intercellular adhesion molecule 4, Landsteiner-Wiener blood group [Source:MGI Symbol;Acc:MGI:1925619]	9	21029373	21030595
ENSMUSG00000001016	1871.18	0.0600695	0.198418	0.449474	Ilf2	interleukin enhancer binding factor 2 [Source:MGI Symbol;Acc:MGI:1915031]	3	90476126	90488379
ENSMUSG00000001017	3550.45	0.0490722	0.183279	0.430551	Chtop	chromatin target of PRMT1 [Source:MGI Symbol;Acc:MGI:1913761]	3	90498956	90509498
ENSMUSG00000001018	1231.96	0.0320541	0.647279	0.828323	Snapin	SNAP-associated protein [Source:MGI Symbol;Acc:MGI:1333745]	3	90488026	90491033
ENSMUSG00000001020	37.6558	0.128603	0.483448	0.722852	S100a4	S100 calcium binding protein A4 [Source:MGI Symbol;Acc:MGI:1330282]	3	90603771	90606045
ENSMUSG00000001021	20.1717	-0.509519	0.0128463	0.0852286	S100a3	S100 calcium binding protein A3 [Source:MGI Symbol;Acc:MGI:1338849]	3	90560578	90602702
ENSMUSG00000001025	1059.14	0.0326129	0.768505	0.893389	S100a6	S100 calcium binding protein A6 (calcyclin) [Source:MGI Symbol;Acc:MGI:1339467]	3	90612882	90624181
ENSMUSG00000001029	36.6243	-0.157529	0.28646	0.547887	Icam2	intercellular adhesion molecule 2 [Source:MGI Symbol;Acc:MGI:96394]	11	106377656	106388075
ENSMUSG00000001034	501.677	0.268435	0.00218201	0.0275641	Mapk7	mitogen-activated protein kinase 7 [Source:MGI Symbol;Acc:MGI:1346347]	11	61488812	61494406
ENSMUSG00000001036	3157.72	-0.0584446	0.140938	0.368369	Epn2	epsin 2 [Source:MGI Symbol;Acc:MGI:1333766]	11	61517249	61579687
ENSMUSG00000001039	256.067	0.0888096	0.32295	0.584974	B9d1	B9 protein domain 1 [Source:MGI Symbol;Acc:MGI:1351471]	11	61505144	61512931
ENSMUSG00000001052	1330.93	-0.0202972	0.599207	0.800825	Sec24b	Sec24 related gene family, member B (S. cerevisiae) [Source:MGI Symbol;Acc:MGI:2139764]	3	129982759	130061553
ENSMUSG00000001053	174.065	0.0237376	0.821925	0.920417	N4bp3	NEDD4 binding protein 3 [Source:MGI Symbol;Acc:MGI:2442218]	11	51643063	51650842
ENSMUSG00000001054	888.072	0.132716	0.031535	0.149749	Rmnd5b	required for meiotic nuclear division 5 homolog B [Source:MGI Symbol;Acc:MGI:1913339]	11	51623671	51635896
ENSMUSG00000001056	710.051	-0.0292287	0.805452	0.911243	Nhp2	NHP2 ribonucleoprotein [Source:MGI Symbol;Acc:MGI:1098547]	11	51619735	51623714
ENSMUSG00000001062	981.095	0.0838361	0.13669	0.362593	Vps9d1	VPS9 domain containing 1 [Source:MGI Symbol;Acc:MGI:1914143]	8	123242356	123254348
ENSMUSG00000001065	359.47	0.0996391	0.189581	0.437017	Zfp276	zinc finger protein (C2H2 type) 276 [Source:MGI Symbol;Acc:MGI:1888495]	8	123254195	123269745
ENSMUSG00000001082	435.007	0.29169	7.7592e-06	0.000642445	Mfsd10	major facilitator superfamily domain containing 10 [Source:MGI Symbol;Acc:MGI:1915544]	5	34633642	34637212
ENSMUSG00000001089	1835.32	-0.23149	0.0021731	0.0275126	Luzp1	leucine zipper protein 1 [Source:MGI Symbol;Acc:MGI:107629]	4	136469761	136554780
ENSMUSG00000001098	447.703	-0.200969	0.00837864	0.064612	Kctd10	potassium channel tetramerisation domain containing 10 [Source:MGI Symbol;Acc:MGI:2141207]	5	114363567	114380508
ENSMUSG00000001100	1836.12	0.0179288	0.752266	0.885326	Poldip2	polymerase (DNA-directed), delta interacting protein 2 [Source:MGI Symbol;Acc:MGI:1915061]	11	78512193	78522736
ENSMUSG00000001103	105.683	-0.0660793	0.670998	0.840456	Sebox	SEBOX homeobox [Source:MGI Symbol;Acc:MGI:108012]	11	78503447	78505081
ENSMUSG00000001105	1093.15	0.0642243	0.508492	0.742658	Ift20	intraflagellar transport 20 [Source:MGI Symbol;Acc:MGI:1915585]	11	78536361	78541737
ENSMUSG00000001119	1003.38	0.354636	0.180624	0.426699	Col6a1	collagen, type VI, alpha 1 [Source:MGI Symbol;Acc:MGI:88459]	10	76708792	76726168
ENSMUSG00000001120	967.282	0.160107	0.00537047	0.0478103	Pcbp3	poly(rC) binding protein 3 [Source:MGI Symbol;Acc:MGI:1890470]	10	76761857	76961887
ENSMUSG00000001123	343.453	-0.0552968	0.639713	0.823961	Lgals9	lectin, galactose binding, soluble 9 [Source:MGI Symbol;Acc:MGI:109496]	11	78962974	78984946
ENSMUSG00000001127	3940.91	0.07068	0.119156	0.335388	Araf	Araf proto-oncogene, serine/threonine kinase [Source:MGI Symbol;Acc:MGI:88065]	X	20797814	20860519
ENSMUSG00000001128	275.093	0.256511	0.00362214	0.037482	Cfp	complement factor properdin [Source:MGI Symbol;Acc:MGI:97545]	X	20925454	20931555
ENSMUSG00000001131	43.7306	-0.161721	0.254893	0.515718	Timp1	tissue inhibitor of metalloproteinase 1 [Source:MGI Symbol;Acc:MGI:98752]	X	20870166	20874735
ENSMUSG00000001134	164.656	0.0220656	0.835086	0.926591	Uxt	ubiquitously expressed prefoldin like chaperone [Source:MGI Symbol;Acc:MGI:1277988]	X	20941722	20962017
ENSMUSG00000001138	715.714	0.0593424	0.301937	0.564523	Cnnm3	cyclin M3 [Source:MGI Symbol;Acc:MGI:2151055]	1	36511867	36528237
ENSMUSG00000001143	1190.84	-0.143514	0.000309714	0.00734189	Lman2l	lectin, mannose-binding 2-like [Source:MGI Symbol;Acc:MGI:2443010]	1	36419871	36445271
ENSMUSG00000001150	1154.21	0.036916	0.412048	0.666486	Mcm3ap	minichromosome maintenance complex component 3 associated protein [Source:MGI Symbol;Acc:MGI:1930089]	10	76468927	76515857
ENSMUSG00000001151	671.479	0.065174	0.32635	0.58856	Pcnt	pericentrin (kendrin) [Source:MGI Symbol;Acc:MGI:102722]	10	76351263	76442786
ENSMUSG00000001156	399.66	0.120247	0.0352843	0.160251	Mxd1	MAX dimerization protein 1 [Source:MGI Symbol;Acc:MGI:96908]	6	86647042	86669161
ENSMUSG00000001157	724.054	0.00410197	0.917567	0.964843	Gmcl1	germ cell-less, spermatogenesis associated 1 [Source:MGI Symbol;Acc:MGI:1345156]	6	86691768	86733383
ENSMUSG00000001158	1010.67	-0.00787598	0.932694	0.970466	Snrnp27	small nuclear ribonucleoprotein 27 (U4/U6.U5) [Source:MGI Symbol;Acc:MGI:1913868]	6	86675151	86684522
ENSMUSG00000001166	27.241	0.0178781	0.918172	0.965131	Oas1c	2'-5' oligoadenylate synthetase 1C [Source:MGI Symbol;Acc:MGI:2149633]	5	120800194	120812514
ENSMUSG00000001173	1861.34	-0.0165282	0.720616	0.869664	Ocrl	OCRL, inositol polyphosphate-5-phosphatase [Source:MGI Symbol;Acc:MGI:109589]	X	47912387	47965868
ENSMUSG00000001175	45833.9	-0.145372	0.00057887	0.0112052	Calm1	calmodulin 1 [Source:MGI Symbol;Acc:MGI:88251]	12	100199435	100209814
ENSMUSG00000001211	3909.98	-0.146542	2.06708e-05	0.00124159	Agpat3	1-acylglycerol-3-phosphate O-acyltransferase 3 [Source:MGI Symbol;Acc:MGI:1336186]	10	78269178	78352489
ENSMUSG00000001227	1655.08	-0.00690146	0.883097	0.948362	Sema6b	sema domain, transmembrane domain (TM), and cytoplasmic domain, (semaphorin) 6B [Source:MGI Symbol;Acc:MGI:1202889]	17	56123085	56140343
ENSMUSG00000001228	30.6196	0.0266655	0.875675	0.945358	Uhrf1	ubiquitin-like, containing PHD and RING finger domains, 1 [Source:MGI Symbol;Acc:MGI:1338889]	17	56303321	56323486
ENSMUSG00000001229	1230.96	0.0521283	0.241438	0.500134	Dpp9	dipeptidylpeptidase 9 [Source:MGI Symbol;Acc:MGI:2443967]	17	56186807	56218905
ENSMUSG00000001240	404.663	0.203043	0.0139053	0.0898026	Ramp2	receptor (calcitonin) activity modifying protein 2 [Source:MGI Symbol;Acc:MGI:1859650]	11	101246028	101259546
ENSMUSG00000001247	43.647	-0.0546413	0.738768	0.879267	Lsr	lipolysis stimulated lipoprotein receptor [Source:MGI Symbol;Acc:MGI:1927471]	7	30957770	30973464
ENSMUSG00000001248	2420.7	0.174866	0.000348675	0.00797156	Gramd1a	GRAM domain containing 1A [Source:MGI Symbol;Acc:MGI:105490]	7	31130127	31155896
ENSMUSG00000001249	45.0917	0.160426	0.334999	0.597807	Hpn	hepsin [Source:MGI Symbol;Acc:MGI:1196620]	7	31098725	31115290
ENSMUSG00000001260	680.071	-0.269036	0.00873581	0.0663812	Gabrg1	gamma-aminobutyric acid (GABA) A receptor, subunit gamma 1 [Source:MGI Symbol;Acc:MGI:103156]	5	70751047	70842617
ENSMUSG00000001270	14383.9	-0.0263985	0.743772	0.880935	Ckb	creatine kinase, brain [Source:MGI Symbol;Acc:MGI:88407]	12	111669361	111672338
ENSMUSG00000001280	678.556	-0.151481	0.0178011	0.104101	Sp1	trans-acting transcription factor 1 [Source:MGI Symbol;Acc:MGI:98372]	15	102406143	102436404
ENSMUSG00000001281	20.5683	-0.0139072	0.941179	0.974353	Itgb7	integrin beta 7 [Source:MGI Symbol;Acc:MGI:96616]	15	102215995	102231944
ENSMUSG00000001285	652.661	0.041985	0.5817	0.788476	Myg1	melanocyte proliferating gene 1 [Source:MGI Symbol;Acc:MGI:1929864]	15	102331709	102338139
ENSMUSG00000001288	166.024	0.162869	0.0345975	0.15832	Rarg	retinoic acid receptor, gamma [Source:MGI Symbol;Acc:MGI:97858]	15	102234938	102257517
ENSMUSG00000001289	4800.67	-0.0614004	0.553728	0.769926	Pfdn5	prefoldin 5 [Source:MGI Symbol;Acc:MGI:1928753]	15	102326116	102331873
ENSMUSG00000001300	718.993	-0.0106502	0.936871	0.97247	Efnb2	ephrin B2 [Source:MGI Symbol;Acc:MGI:105097]	8	8617434	8661242
ENSMUSG00000001305	205.033	-0.102018	0.117886	0.333305	Rrp15	ribosomal RNA processing 15 homolog (S. cerevisiae) [Source:MGI Symbol;Acc:MGI:1914473]	1	186720978	186749358
ENSMUSG00000001313	1101.17	-0.112221	0.246159	0.506082	Rnd2	Rho family GTPase 2 [Source:MGI Symbol;Acc:MGI:1338755]	11	101464999	101471853
ENSMUSG00000001323	1442.05	-0.105208	0.0480603	0.194979	Srr	serine racemase [Source:MGI Symbol;Acc:MGI:1351636]	11	74906359	74925948
ENSMUSG00000001334	1350.42	-0.131981	0.160579	0.399004	Fndc5	fibronectin type III domain containing 5 [Source:MGI Symbol;Acc:MGI:1917614]	4	129136999	129144593
ENSMUSG00000001366	1436.37	-0.0197149	0.769313	0.89368	Fbxo9	f-box protein 9 [Source:MGI Symbol;Acc:MGI:1918788]	9	78081499	78109065
ENSMUSG00000001376	2016.52	0.0127127	0.833705	0.925901	Vps50	VPS50 EARP/GARPII complex subunit [Source:MGI Symbol;Acc:MGI:1920538]	6	3498382	3603531
ENSMUSG00000001380	1653.93	-0.0383157	0.480087	0.720043	Hars	histidyl-tRNA synthetase [Source:MGI Symbol;Acc:MGI:108087]	18	36766528	36783205
ENSMUSG00000001383	5257.85	-0.118213	0.0590308	0.218763	Zmat2	zinc finger, matrin type 2 [Source:MGI Symbol;Acc:MGI:1913742]	18	36793876	36799666
ENSMUSG00000001415	1454.01	0.00844887	0.818817	0.918661	Smg5	Smg-5 homolog, nonsense mediated mRNA decay factor (C. elegans) [Source:MGI Symbol;Acc:MGI:2447364]	3	88336260	88362338
ENSMUSG00000001416	2502.59	-0.0389718	0.526514	0.753045	Cct3	chaperonin containing Tcp1, subunit 3 (gamma) [Source:MGI Symbol;Acc:MGI:104708]	3	88297116	88321767
ENSMUSG00000001418	984.606	-0.059622	0.394574	0.651359	Glmp	glycosylated lysosomal membrane protein [Source:MGI Symbol;Acc:MGI:1913318]	3	88325023	88331313
ENSMUSG00000001419	3176.89	-0.0297184	0.672762	0.841416	Mef2d	myocyte enhancer factor 2D [Source:MGI Symbol;Acc:MGI:99533]	3	88142372	88172086
ENSMUSG00000001420	20.3362	-0.298204	0.180088	0.42598	Tmem79	transmembrane protein 79 [Source:MGI Symbol;Acc:MGI:1919163]	3	88328655	88336148
ENSMUSG00000001424	1833.84	-0.0474977	0.347448	0.610181	Snd1	staphylococcal nuclease and tudor domain containing 1 [Source:MGI Symbol;Acc:MGI:1929266]	6	28475139	28935162
ENSMUSG00000001435	71.9939	0.208763	0.265367	0.526117	Col18a1	collagen, type XVIII, alpha 1 [Source:MGI Symbol;Acc:MGI:88451]	10	77052178	77166548
ENSMUSG00000001436	242.65	0.0419273	0.500134	0.736535	Slc19a1	solute carrier family 19 (folate transporter), member 1 [Source:MGI Symbol;Acc:MGI:103182]	10	77032241	77061002
ENSMUSG00000001440	4170.26	-0.0764481	0.0491173	0.197587	Kpnb1	karyopherin (importin) beta 1 [Source:MGI Symbol;Acc:MGI:107532]	11	97159714	97187881
ENSMUSG00000001441	3089.95	-0.108288	0.00470048	0.0439522	Npepps	aminopeptidase puromycin sensitive [Source:MGI Symbol;Acc:MGI:1101358]	11	97205842	97280638
ENSMUSG00000001445	1008.54	0.00290269	0.970068	0.986763	Mrpl10	mitochondrial ribosomal protein L10 [Source:MGI Symbol;Acc:MGI:1333801]	11	97041560	97049213
ENSMUSG00000001467	1447.01	-0.111616	0.0856312	0.275072	Cyp51	cytochrome P450, family 51 [Source:MGI Symbol;Acc:MGI:106040]	5	4081145	4104746
ENSMUSG00000001472	10429.8	-0.0667984	0.177737	0.422834	Tcf25	transcription factor 25 (basic helix-loop-helix) [Source:MGI Symbol;Acc:MGI:1914105]	8	123373753	123403835
ENSMUSG00000001473	116.026	-0.0680015	0.472455	0.713669	Tubb6	tubulin, beta 6 class V [Source:MGI Symbol;Acc:MGI:1915201]	18	67390717	67402749
ENSMUSG00000001482	712.655	-0.115506	0.0188775	0.108015	Def8	differentially expressed in FDCP 8 [Source:MGI Symbol;Acc:MGI:1346331]	8	123423527	123463270
ENSMUSG00000001493	28.0684	0.0963576	0.707961	0.862894	Meox1	mesenchyme homeobox 1 [Source:MGI Symbol;Acc:MGI:103220]	11	101877510	101894374
ENSMUSG00000001496	20.0298	-0.389232	0.189004	0.436714	Nkx2-1	NK2 homeobox 1 [Source:MGI Symbol;Acc:MGI:108067]	12	56531958	56536908
ENSMUSG00000001506	80.9951	0.246612	0.0858973	0.275533	Col1a1	collagen, type I, alpha 1 [Source:MGI Symbol;Acc:MGI:88467]	11	94936224	94953042
ENSMUSG00000001507	249.508	0.096741	0.230115	0.486801	Itga3	integrin alpha 3 [Source:MGI Symbol;Acc:MGI:96602]	11	95044474	95076801
ENSMUSG00000001517	41.6131	-0.15309	0.377245	0.637464	Foxm1	forkhead box M1 [Source:MGI Symbol;Acc:MGI:1347487]	6	128362967	128376146
ENSMUSG00000001518	355.652	0.119619	0.0822755	0.268013	Itfg2	integrin alpha FG-GAP repeat containing 2 [Source:MGI Symbol;Acc:MGI:1915450]	6	128409444	128424931
ENSMUSG00000001520	512.856	0.137649	0.0482466	0.195483	Nrip2	nuclear receptor interacting protein 2 [Source:MGI Symbol;Acc:MGI:1891884]	6	128399296	128416427
ENSMUSG00000001521	507.766	0.162589	0.00377755	0.0385021	Tulp3	tubby-like protein 3 [Source:MGI Symbol;Acc:MGI:1329045]	6	128321161	128355851
ENSMUSG00000001524	297	-0.0500809	0.569642	0.779722	Gtf2h4	general transcription factor II H, polypeptide 4 [Source:MGI Symbol;Acc:MGI:1338799]	17	35667730	35673739
ENSMUSG00000001525	7993.34	0.0359045	0.451267	0.696849	Tubb5	tubulin, beta 5 class I [Source:MGI Symbol;Acc:MGI:107812]	17	35833921	35838306
ENSMUSG00000001542	534.119	-0.103484	0.237345	0.496161	Ell2	elongation factor RNA polymerase II 2 [Source:MGI Symbol;Acc:MGI:2183438]	13	75706757	75772364
ENSMUSG00000001552	526.148	-0.111182	0.125241	0.345171	Jup	junction plakoglobin [Source:MGI Symbol;Acc:MGI:96650]	11	100368958	100397763
ENSMUSG00000001555	156.398	0.000769765	0.993334	0.996571	Fkbp10	FK506 binding protein 10 [Source:MGI Symbol;Acc:MGI:104769]	11	100415697	100424824
ENSMUSG00000001558	22.0737	0.266312	0.193839	0.443184	Klhl10	kelch-like 10 [Source:MGI Symbol;Acc:MGI:2181067]	11	100441917	100457022
ENSMUSG00000001569	664.62	0.0632015	0.176642	0.421055	Nom1	nucleolar protein with MIF4G domain 1 [Source:MGI Symbol;Acc:MGI:1861749]	5	29434664	29457843
ENSMUSG00000001576	2118.9	0.00744086	0.861152	0.93857	Ergic1	endoplasmic reticulum-golgi intermediate compartment (ERGIC) 1 [Source:MGI Symbol;Acc:MGI:1914708]	17	26561489	26656934
ENSMUSG00000001627	833.261	0.0843647	0.123077	0.341344	Ifrd1	interferon-related developmental regulator 1 [Source:MGI Symbol;Acc:MGI:1316717]	12	40201567	40248504
ENSMUSG00000001630	674.3	-0.0749528	0.169738	0.410822	Stk38l	serine/threonine kinase 38 like [Source:MGI Symbol;Acc:MGI:1922250]	6	146724995	146778812
ENSMUSG00000001632	722.538	0.208969	0.00329955	0.0356628	Brpf1	bromodomain and PHD finger containing, 1 [Source:MGI Symbol;Acc:MGI:1926033]	6	113307137	113324860
ENSMUSG00000001642	665.665	-0.0292094	0.727844	0.874357	Akr1b3	aldo-keto reductase family 1, member B3 (aldose reductase) [Source:MGI Symbol;Acc:MGI:1353494]	6	34302434	34317478
ENSMUSG00000001663	201.15	0.0320844	0.759929	0.889543	Gstt1	glutathione S-transferase, theta 1 [Source:MGI Symbol;Acc:MGI:107379]	10	75783813	75798584
ENSMUSG00000001665	68.7969	-0.00505098	0.97096	0.987098	Gstt3	glutathione S-transferase, theta 3 [Source:MGI Symbol;Acc:MGI:2143526]	10	75774115	75781414
ENSMUSG00000001666	524.015	-0.00373071	0.975339	0.988709	Ddt	D-dopachrome tautomerase [Source:MGI Symbol;Acc:MGI:1298381]	10	75771230	75773414
ENSMUSG00000001674	294.594	-0.17893	0.0148905	0.0941847	Ddx18	DEAD (Asp-Glu-Ala-Asp) box polypeptide 18 [Source:MGI Symbol;Acc:MGI:1914192]	1	121553835	121567989
ENSMUSG00000001687	3434.15	0.00292056	0.948494	0.977784	Ubl3	ubiquitin-like 3 [Source:MGI Symbol;Acc:MGI:1344373]	5	148504635	148552789
ENSMUSG00000001700	330.676	-0.200828	0.00790774	0.062191	Gramd3	GRAM domain containing 3 [Source:MGI Symbol;Acc:MGI:1914815]	18	56400337	56503792
ENSMUSG00000001707	595.911	0.0293023	0.757648	0.888234	Eef1e1	eukaryotic translation elongation factor 1 epsilon 1 [Source:MGI Symbol;Acc:MGI:1913393]	13	38644207	38659058
ENSMUSG00000001729	2386.46	0.00653539	0.882815	0.948254	Akt1	thymoma viral proto-oncogene 1 [Source:MGI Symbol;Acc:MGI:87986]	12	112653821	112674884
ENSMUSG00000001741	581.42	0.0207884	0.805792	0.911366	Il16	interleukin 16 [Source:MGI Symbol;Acc:MGI:1270855]	7	83642825	83745726
ENSMUSG00000001750	633.662	-0.0422767	0.64315	0.826261	Tcirg1	T cell, immune regulator 1, ATPase, H+ transporting, lysosomal V0 protein A3 [Source:MGI Symbol;Acc:MGI:1350931]	19	3896050	3907133
ENSMUSG00000001751	359.034	-0.0197076	0.803208	0.910141	Naglu	alpha-N-acetylglucosaminidase (Sanfilippo disease IIIB) [Source:MGI Symbol;Acc:MGI:1351641]	11	101070012	101077672
ENSMUSG00000001755	517.771	-0.0235641	0.73044	0.875916	Coasy	Coenzyme A synthase [Source:MGI Symbol;Acc:MGI:1918993]	11	101082565	101086619
ENSMUSG00000001761	419.053	-0.00908808	0.895305	0.954492	Smo	smoothened, frizzled class receptor [Source:MGI Symbol;Acc:MGI:108075]	6	29735503	29761365
ENSMUSG00000001763	614.826	0.185364	0.0337401	0.156213	Tspan33	tetraspanin 33 [Source:MGI Symbol;Acc:MGI:1919012]	6	29694222	29718559
ENSMUSG00000001767	448.182	-0.0443684	0.406251	0.661614	Crnkl1	crooked neck pre-mRNA splicing factor 1 [Source:MGI Symbol;Acc:MGI:1914127]	2	145917479	145935014
ENSMUSG00000001768	989.737	-0.28437	0.000179416	0.00519851	Rin2	Ras and Rab interactor 2 [Source:MGI Symbol;Acc:MGI:1921280]	2	145675215	145887616
ENSMUSG00000001773	161.061	-0.25319	0.00895988	0.0675354	Folh1	folate hydrolase 1 [Source:MGI Symbol;Acc:MGI:1858193]	7	86718977	86775943
ENSMUSG00000001774	1592.77	-0.0992466	0.0367761	0.164455	Chordc1	cysteine and histidine-rich domain (CHORD)-containing, zinc-binding protein 1 [Source:MGI Symbol;Acc:MGI:1914167]	9	18292125	18317442
ENSMUSG00000001783	2333.49	-0.190859	0.00376009	0.0384237	Rtcb	RNA 2',3'-cyclic phosphate and 5'-OH ligase [Source:MGI Symbol;Acc:MGI:106379]	10	85938637	85957823
ENSMUSG00000001785	528.046	0.0876708	0.117501	0.332514	Pwp1	PWP1 homolog, endonuclein [Source:MGI Symbol;Acc:MGI:1914735]	10	85829494	85889096
ENSMUSG00000001786	981.002	0.076927	0.065014	0.231739	Fbxo7	F-box protein 7 [Source:MGI Symbol;Acc:MGI:1917004]	10	86021972	86051873
ENSMUSG00000001794	3458.68	0.0516853	0.437424	0.686191	Capns1	calpain, small subunit 1 [Source:MGI Symbol;Acc:MGI:88266]	7	30186936	30198811
ENSMUSG00000001802	914.185	0.0978281	0.0753819	0.25424	Lrp3	low density lipoprotein receptor-related protein 3 [Source:MGI Symbol;Acc:MGI:3584516]	7	35200027	35215498
ENSMUSG00000001827	34.5211	0.259394	0.629526	0.818343	Folr1	folate receptor 1 (adult) [Source:MGI Symbol;Acc:MGI:95568]	7	101858331	101870788
ENSMUSG00000001829	699.999	-0.13575	0.00262862	0.0308706	Clpb	ClpB caseinolytic peptidase B [Source:MGI Symbol;Acc:MGI:1100517]	7	101663633	101795506
ENSMUSG00000001833	9532.93	-0.0846142	0.157612	0.393892	Sept7	septin 7 [Source:MGI Symbol;Acc:MGI:1335094]	9	25252439	25308571
ENSMUSG00000001844	613.518	0.109065	0.0781664	0.259409	Zdhhc4	zinc finger, DHHC domain containing 4 [Source:MGI Symbol;Acc:MGI:1920131]	5	143316489	143329256
ENSMUSG00000001847	6434.95	-0.0339965	0.320038	0.582246	Rac1	Rac family small GTPase 1 [Source:MGI Symbol;Acc:MGI:97845]	5	143503634	143528036
ENSMUSG00000001855	758.283	-0.116432	0.0333284	0.155391	Nup214	nucleoporin 214 [Source:MGI Symbol;Acc:MGI:1095411]	2	31974436	32053975
ENSMUSG00000001864	211.955	-0.13017	0.240359	0.498937	Aif1l	allograft inflammatory factor 1-like [Source:MGI Symbol;Acc:MGI:1919598]	2	31950139	31973442
ENSMUSG00000001870	189.567	-0.0988561	0.202532	0.455153	Ltbp1	latent transforming growth factor beta binding protein 1 [Source:MGI Symbol;Acc:MGI:109151]	17	75005568	75392512
ENSMUSG00000001891	2336.9	-0.137509	0.0172071	0.102688	Ugp2	UDP-glucose pyrophosphorylase 2 [Source:MGI Symbol;Acc:MGI:2183447]	11	21321138	21371201
ENSMUSG00000001901	28.5905	-0.0457144	0.807001	0.912144	Kcnh6	potassium voltage-gated channel, subfamily H (eag-related), member 6 [Source:MGI Symbol;Acc:MGI:2684139]	11	106008124	106034549
ENSMUSG00000001909	1669.82	0.182491	0.000171508	0.00506384	Trmt1	tRNA methyltransferase 1 [Source:MGI Symbol;Acc:MGI:1289155]	8	84686307	84699808
ENSMUSG00000001910	1684.69	-0.00258417	0.962898	0.983627	Nacc1	nucleus accumbens associated 1, BEN and BTB (POZ) domain containing [Source:MGI Symbol;Acc:MGI:1914080]	8	84670483	84687862
ENSMUSG00000001911	4863.06	0.0993753	0.370689	0.631062	Nfix	nuclear factor I/X [Source:MGI Symbol;Acc:MGI:97311]	8	84699876	84800344
ENSMUSG00000001918	97.662	0.163807	0.283589	0.545553	Slc1a5	solute carrier family 1 (neutral amino acid transporter), member 5 [Source:MGI Symbol;Acc:MGI:105305]	7	16781340	16798274
ENSMUSG00000001924	6646.73	-0.0784098	0.0503765	0.200652	Uba1	ubiquitin-like modifier activating enzyme 1 [Source:MGI Symbol;Acc:MGI:98890]	X	20658326	20683179
ENSMUSG00000001930	140.187	0.0759762	0.491429	0.729271	Vwf	Von Willebrand factor [Source:MGI Symbol;Acc:MGI:98941]	6	125546774	125686679
ENSMUSG00000001942	343.739	-0.143028	0.0142205	0.0909708	Siae	sialic acid acetylesterase [Source:MGI Symbol;Acc:MGI:104803]	9	37555698	37649655
ENSMUSG00000001943	112.553	0.011347	0.907198	0.959834	Vsig2	V-set and immunoglobulin domain containing 2 [Source:MGI Symbol;Acc:MGI:1928009]	9	37539255	37544205
ENSMUSG00000001946	220.191	0.0310098	0.781125	0.898697	Esam	endothelial cell-specific adhesion molecule [Source:MGI Symbol;Acc:MGI:1916774]	9	37528078	37538319
ENSMUSG00000001948	98.3005	0.0643196	0.631179	0.819345	Spa17	sperm autoantigenic protein 17 [Source:MGI Symbol;Acc:MGI:1333778]	9	37603290	37613722
ENSMUSG00000001962	668.346	0.210373	0.000600838	0.0114611	Fam50a	family with sequence similarity 50, member A [Source:MGI Symbol;Acc:MGI:1351626]	X	74313033	74320149
ENSMUSG00000001964	660.676	-0.0151703	0.810553	0.914363	Emd	emerin [Source:MGI Symbol;Acc:MGI:108117]	X	74254687	74261548
ENSMUSG00000001983	112.781	-0.469649	3.7526e-06	0.000380055	Taco1	translational activator of mitochondrially encoded cytochrome c oxidase I [Source:MGI Symbol;Acc:MGI:1917457]	11	106066061	106073612
ENSMUSG00000001985	995.599	-0.0746119	0.573211	0.782021	Grik3	glutamate receptor, ionotropic, kainate 3 [Source:MGI Symbol;Acc:MGI:95816]	4	125490700	125714173
ENSMUSG00000001986	5331.8	0.0623637	0.20754	0.460743	Gria3	glutamate receptor, ionotropic, AMPA3 (alpha 3) [Source:MGI Symbol;Acc:MGI:95810]	X	41400854	41678601
ENSMUSG00000001988	218.021	0.0653525	0.40402	0.659571	Npas1	neuronal PAS domain protein 1 [Source:MGI Symbol;Acc:MGI:109205]	7	16455721	16477728
ENSMUSG00000001995	1218.44	-0.0636895	0.515848	0.74668	Sipa1l2	signal-induced proliferation-associated 1 like 2 [Source:MGI Symbol;Acc:MGI:2676970]	8	125418063	125569808
ENSMUSG00000001998	375.807	0.19816	0.0869482	0.278067	Ap4e1	adaptor-related protein complex AP-4, epsilon 1 [Source:MGI Symbol;Acc:MGI:1336993]	2	127008717	127067909
ENSMUSG00000001999	333.757	0.0365959	0.708379	0.863076	Blvra	biliverdin reductase A [Source:MGI Symbol;Acc:MGI:88170]	2	127070665	127097084
ENSMUSG00000002006	2399.23	0.00788551	0.8634	0.939714	Pdzd4	PDZ domain containing 4 [Source:MGI Symbol;Acc:MGI:2443483]	X	73793359	73824969
ENSMUSG00000002007	186.046	0.154668	0.106678	0.314322	Srpk3	serine/arginine-rich protein specific kinase 3 [Source:MGI Symbol;Acc:MGI:1891338]	X	73774405	73778925
ENSMUSG00000002010	3071.97	0.0334936	0.674402	0.842681	Idh3g	isocitrate dehydrogenase 3 (NAD+), gamma [Source:MGI Symbol;Acc:MGI:1099463]	X	73778963	73786897
ENSMUSG00000002012	1801.37	0.0518817	0.563731	0.776792	Pnck	pregnancy upregulated non-ubiquitously expressed CaM kinase [Source:MGI Symbol;Acc:MGI:1347357]	X	73655994	73660117
ENSMUSG00000002014	1252.42	-0.0307621	0.737675	0.878875	Ssr4	signal sequence receptor, delta [Source:MGI Symbol;Acc:MGI:1099464]	X	73787028	73790830
ENSMUSG00000002015	1413.88	0.0433401	0.558612	0.773028	Bcap31	B cell receptor associated protein 31 [Source:MGI Symbol;Acc:MGI:1350933]	X	73686178	73716175
ENSMUSG00000002017	1008.19	0.0287164	0.471206	0.712332	Fam98a	family with sequence similarity 98, member A [Source:MGI Symbol;Acc:MGI:1919972]	17	75537086	75551946
ENSMUSG00000002028	3741.8	0.0920234	0.355991	0.616783	Kmt2a	lysine (K)-specific methyltransferase 2A [Source:MGI Symbol;Acc:MGI:96995]	9	44803355	44881296
ENSMUSG00000002031	917.638	0.000954559	0.988069	0.994435	Ift46	intraflagellar transport 46 [Source:MGI Symbol;Acc:MGI:1923818]	9	44767908	44793447
ENSMUSG00000002032	1139.54	0.192308	0.000100198	0.00361656	Tmem25	transmembrane protein 25 [Source:MGI Symbol;Acc:MGI:1918937]	9	44793769	44799307
ENSMUSG00000002043	165.487	-0.00426635	0.976491	0.98887	Trappc6a	trafficking protein particle complex 6A [Source:MGI Symbol;Acc:MGI:1914341]	7	19508395	19516145
ENSMUSG00000002052	4050.98	-0.111717	0.0304581	0.146548	Supt6	suppressor of Ty 6 [Source:MGI Symbol;Acc:MGI:107726]	11	78206746	78245987
ENSMUSG00000002055	269.619	0.222947	0.0611671	0.223131	Spag5	sperm associated antigen 5 [Source:MGI Symbol;Acc:MGI:1927470]	11	78301529	78322457
ENSMUSG00000002058	443.467	0.146004	0.0738831	0.251295	Unc119	unc-119 lipid binding chaperone [Source:MGI Symbol;Acc:MGI:1328357]	11	78343482	78349164
ENSMUSG00000002059	482.069	0.275616	0.000827539	0.0138838	Rab34	RAB34, member RAS oncogene family [Source:MGI Symbol;Acc:MGI:104606]	11	78188430	78192193
ENSMUSG00000002064	1028.7	-0.008409	0.914148	0.963163	Sdf2	stromal cell derived factor 2 [Source:MGI Symbol;Acc:MGI:108019]	11	78245746	78255496
ENSMUSG00000002068	254.148	0.137565	0.170631	0.411907	Ccne1	cyclin E1 [Source:MGI Symbol;Acc:MGI:88316]	7	38097984	38107534
ENSMUSG00000002083	93.2218	0.263077	0.0194479	0.110011	Bbc3	BCL2 binding component 3 [Source:MGI Symbol;Acc:MGI:2181667]	7	16308393	16318205
ENSMUSG00000002102	3398.9	0.0594974	0.381528	0.641053	Psmc3	proteasome (prosome, macropain) 26S subunit, ATPase 3 [Source:MGI Symbol;Acc:MGI:1098754]	2	91054009	91066369
ENSMUSG00000002103	1825.67	-0.128893	0.00273898	0.0316703	Acp2	acid phosphatase 2, lysosomal [Source:MGI Symbol;Acc:MGI:87882]	2	91202885	91214098
ENSMUSG00000002105	380.966	0.0992213	0.146168	0.377585	Slc39a13	solute carrier family 39 (metal ion transporter), member 13 [Source:MGI Symbol;Acc:MGI:1915677]	2	91061791	91070417
ENSMUSG00000002107	10560	-0.00752381	0.900071	0.956732	Celf2	CUGBP, Elav-like family member 2 [Source:MGI Symbol;Acc:MGI:1338822]	2	6539694	7509563
ENSMUSG00000002108	76.3808	-0.114981	0.346417	0.609861	Nr1h3	nuclear receptor subfamily 1, group H, member 3 [Source:MGI Symbol;Acc:MGI:1352462]	2	91184061	91202834
ENSMUSG00000002109	227.88	0.0703686	0.421144	0.673079	Ddb2	damage specific DNA binding protein 2 [Source:MGI Symbol;Acc:MGI:1355314]	2	91211572	91236982
ENSMUSG00000002111	204.037	-0.0324838	0.76032	0.889867	Spi1	spleen focus forming virus (SFFV) proviral integration oncogene [Source:MGI Symbol;Acc:MGI:98282]	2	91082390	91115756
ENSMUSG00000002129	1334.42	-0.0779777	0.104767	0.311256	Sf3a1	splicing factor 3a, subunit 1 [Source:MGI Symbol;Acc:MGI:1914715]	11	4160350	4182541
ENSMUSG00000002147	270.506	-0.156673	0.0352844	0.160251	Stat6	signal transducer and activator of transcription 6 [Source:MGI Symbol;Acc:MGI:103034]	10	127642986	127660957
ENSMUSG00000002190	360.764	0.0645631	0.269034	0.529952	Clgn	calmegin [Source:MGI Symbol;Acc:MGI:107472]	8	83389867	83428552
ENSMUSG00000002205	491.701	-0.0629832	0.386162	0.643957	Vrk3	vaccinia related kinase 3 [Source:MGI Symbol;Acc:MGI:2182465]	7	44748413	44777515
ENSMUSG00000002210	583.642	0.0861741	0.190393	0.438288	Smg9	smg-9 homolog, nonsense mediated mRNA decay factor (C. elegans) [Source:MGI Symbol;Acc:MGI:1919247]	7	24399619	24422778
ENSMUSG00000002221	910.639	0.0207187	0.62742	0.816923	Paxip1	PAX interacting (with transcription-activation domain) protein 1 [Source:MGI Symbol;Acc:MGI:1890430]	5	27740080	27791691
ENSMUSG00000002222	3013.64	-0.0722362	0.151972	0.385471	Rmnd5a	required for meiotic nuclear division 5 homolog A [Source:MGI Symbol;Acc:MGI:1915727]	6	71388634	71440637
ENSMUSG00000002227	425.099	0.41653	9.80757e-05	0.00354809	Mov10	Moloney leukemia virus 10 [Source:MGI Symbol;Acc:MGI:97054]	3	104794836	104818563
ENSMUSG00000002233	308.717	-0.0910214	0.277707	0.538809	Rhoc	ras homolog family member C [Source:MGI Symbol;Acc:MGI:106028]	3	104788375	104794459
ENSMUSG00000002249	59.214	0.423851	0.000420931	0.00906575	Tead3	TEA domain family member 3 [Source:MGI Symbol;Acc:MGI:109241]	17	28331671	28350817
ENSMUSG00000002250	338.07	-0.0572529	0.414464	0.668063	Ppard	peroxisome proliferator activator receptor delta [Source:MGI Symbol;Acc:MGI:101884]	17	28232700	28301474
ENSMUSG00000002257	50.9761	-0.0528507	0.673396	0.841919	Def6	differentially expressed in FDCP 6 [Source:MGI Symbol;Acc:MGI:1346328]	17	28207778	28228608
ENSMUSG00000002265	6494.93	0.024183	0.73352	0.878026	Peg3	paternally expressed 3 [Source:MGI Symbol;Acc:MGI:104748]	7	6703892	6730431
ENSMUSG00000002266	54.5094	-0.166536	0.481559	0.72123	Zim1	zinc finger, imprinted 1 [Source:MGI Symbol;Acc:MGI:1341879]	7	6671269	6696450
ENSMUSG00000002274	86.5894	-0.447499	0.00153494	0.0216058	Metrn	meteorin, glial cell differentiation regulator [Source:MGI Symbol;Acc:MGI:1917333]	17	25793221	25797136
ENSMUSG00000002279	376.284	0.0006606	0.991703	0.995822	Lmf1	lipase maturation factor 1 [Source:MGI Symbol;Acc:MGI:1923733]	17	25579085	25662826
ENSMUSG00000002280	547.347	-0.0150748	0.816014	0.916865	Narfl	nuclear prelamin A recognition factor-like [Source:MGI Symbol;Acc:MGI:1914813]	17	25773776	25783332
ENSMUSG00000002289	36.6707	-0.222132	0.200767	0.452775	Angptl4	angiopoietin-like 4 [Source:MGI Symbol;Acc:MGI:1888999]	17	33773750	33781830
ENSMUSG00000002297	50.9641	0.0637938	0.640404	0.824379	Dbf4	DBF4 zinc finger [Source:MGI Symbol;Acc:MGI:1351328]	5	8396973	8422716
ENSMUSG00000002307	416.343	-0.00774372	0.901878	0.95746	Daxx	Fas death domain-associated protein [Source:MGI Symbol;Acc:MGI:1197015]	17	33909414	33915590
ENSMUSG00000002308	211.401	-0.241659	0.00856492	0.0656105	Cd320	CD320 antigen [Source:MGI Symbol;Acc:MGI:1860083]	17	33843091	33849774
ENSMUSG00000002319	1441.79	0.117796	0.00993052	0.0718597	Ipo4	importin 4 [Source:MGI Symbol;Acc:MGI:1923001]	14	55625400	55635957
ENSMUSG00000002320	416.843	-0.0687832	0.282141	0.54389	Tm9sf1	transmembrane 9 superfamily member 1 [Source:MGI Symbol;Acc:MGI:1921390]	14	55635965	55643806
ENSMUSG00000002324	61.0526	0.442457	0.0510811	0.202485	Rec8	REC8 meiotic recombination protein [Source:MGI Symbol;Acc:MGI:1929645]	14	55618037	55625395
ENSMUSG00000002325	485.319	0.0796031	0.422024	0.673553	Irf9	interferon regulatory factor 9 [Source:MGI Symbol;Acc:MGI:107587]	14	55603571	55610030
ENSMUSG00000002326	520.148	0.017887	0.730626	0.876028	Gmpr2	guanosine monophosphate reductase 2 [Source:MGI Symbol;Acc:MGI:1917903]	14	55671941	55679200
ENSMUSG00000002329	1085.45	0.0097297	0.860697	0.938459	Mdp1	magnesium-dependent phosphatase 1 [Source:MGI Symbol;Acc:MGI:1915131]	14	55657879	55660508
ENSMUSG00000002332	1263.25	-0.320414	0.00013976	0.00446126	Dhrs1	dehydrogenase/reductase (SDR family) member 1 [Source:MGI Symbol;Acc:MGI:1196314]	14	55739020	55745690
ENSMUSG00000002341	3293.49	-0.037337	0.566404	0.77786	Ncan	neurocan [Source:MGI Symbol;Acc:MGI:104694]	8	70093085	70120873
ENSMUSG00000002342	480.63	0.0608264	0.25775	0.518166	Tmem161a	transmembrane protein 161A [Source:MGI Symbol;Acc:MGI:2384577]	8	70172356	70183681
ENSMUSG00000002343	429.122	-0.11045	0.137002	0.362901	Armc6	armadillo repeat containing 6 [Source:MGI Symbol;Acc:MGI:1924063]	8	70220172	70234466
ENSMUSG00000002345	608.647	-0.00989863	0.916647	0.964321	Borcs8	BLOC-1 related complex subunit 8 [Source:MGI Symbol;Acc:MGI:1919618]	8	70139499	70147319
ENSMUSG00000002346	564.236	0.0671386	0.46927	0.710868	Slc25a42	solute carrier family 25, member 42 [Source:MGI Symbol;Acc:MGI:1920345]	8	70184340	70212305
ENSMUSG00000002365	253.156	-0.122422	0.16616	0.406161	Snx9	sorting nexin 9 [Source:MGI Symbol;Acc:MGI:1913866]	17	5841329	5931954
ENSMUSG00000002372	1384.19	0.0925456	0.0565456	0.213017	Ranbp3	RAN binding protein 3 [Source:MGI Symbol;Acc:MGI:1919060]	17	56673294	56711764
ENSMUSG00000002379	1894.78	0.0484007	0.680165	0.84628	Ndufa11	NADH:ubiquinone oxidoreductase subunit A11 [Source:MGI Symbol;Acc:MGI:1917125]	17	56717767	56722141
ENSMUSG00000002393	170.908	0.128199	0.121198	0.338429	Nr2f6	nuclear receptor subfamily 2, group F, member 6 [Source:MGI Symbol;Acc:MGI:1352453]	8	71374123	71381960
ENSMUSG00000002395	1567.55	-0.00848974	0.933831	0.970654	Use1	unconventional SNARE in the ER 1 homolog (S. cerevisiae) [Source:MGI Symbol;Acc:MGI:1914273]	8	71366848	71369732
ENSMUSG00000002396	321.701	0.075534	0.285613	0.547063	Ocel1	occludin/ELL domain containing 1 [Source:MGI Symbol;Acc:MGI:1924340]	8	71371298	71379361
ENSMUSG00000002409	324.394	-0.0257815	0.749215	0.883573	Dyrk1b	dual-specificity tyrosine-(Y)-phosphorylation regulated kinase 1b [Source:MGI Symbol;Acc:MGI:1330302]	7	28179469	28187294
ENSMUSG00000002413	3873.06	-0.0373379	0.486114	0.725009	Braf	Braf transforming gene [Source:MGI Symbol;Acc:MGI:88190]	6	39603237	39725463
ENSMUSG00000002416	1317.05	-0.0600578	0.55715	0.771971	Ndufb2	NADH:ubiquinone oxidoreductase subunit B2 [Source:MGI Symbol;Acc:MGI:1915448]	6	39592574	39603382
ENSMUSG00000002428	837.93	-0.0384723	0.388215	0.645866	Hltf	helicase-like transcription factor [Source:MGI Symbol;Acc:MGI:1196437]	3	20057811	20118490
ENSMUSG00000002455	1276.02	-0.0516028	0.207157	0.460457	Prpf6	pre-mRNA splicing factor 6 [Source:MGI Symbol;Acc:MGI:1922946]	2	181591868	181655660
ENSMUSG00000002458	524.84	0.0601587	0.304077	0.566906	Rgs19	regulator of G-protein signaling 19 [Source:MGI Symbol;Acc:MGI:1915153]	2	181688419	181693977
ENSMUSG00000002459	381.189	-0.186556	0.0220353	0.119165	Rgs20	regulator of G-protein signaling 20 [Source:MGI Symbol;Acc:MGI:1929866]	1	4909576	5070285
ENSMUSG00000002475	1467.88	-0.0140442	0.785343	0.900592	Abhd3	abhydrolase domain containing 3 [Source:MGI Symbol;Acc:MGI:2147183]	18	10642092	10706771
ENSMUSG00000002477	1329.03	0.11011	0.247904	0.507911	Snrpd1	small nuclear ribonucleoprotein D1 [Source:MGI Symbol;Acc:MGI:98344]	18	10617775	10642079
ENSMUSG00000002486	262.611	0.0362643	0.650883	0.830666	Tchp	trichoplein, keratin filament binding [Source:MGI Symbol;Acc:MGI:1925082]	5	114707760	114722327
ENSMUSG00000002489	2413.44	0.172754	0.23734	0.496161	Tiam1	T cell lymphoma invasion and metastasis 1 [Source:MGI Symbol;Acc:MGI:103306]	16	89787111	90143769
ENSMUSG00000002496	2607.72	-0.00404739	0.913761	0.963152	Tsc2	tuberous sclerosis 2 [Source:MGI Symbol;Acc:MGI:102548]	17	24595816	24632630
ENSMUSG00000002504	451.141	0.0847989	0.224783	0.480495	Slc9a3r2	solute carrier family 9 (sodium/hydrogen exchanger), member 3 regulator 2 [Source:MGI Symbol;Acc:MGI:1890662]	17	24639286	24650327
ENSMUSG00000002524	2533.16	0.0776448	0.147685	0.379572	Puf60	poly-U binding splicing factor 60 [Source:MGI Symbol;Acc:MGI:1915209]	15	76070182	76080924
ENSMUSG00000002546	1832.99	-0.0167651	0.667531	0.839535	Golga2	golgi autoantigen, golgin subfamily a, 2 [Source:MGI Symbol;Acc:MGI:2139395]	2	32287384	32307921
ENSMUSG00000002550	710.677	0.00404627	0.944044	0.975406	Uck1	uridine-cytidine kinase 1 [Source:MGI Symbol;Acc:MGI:98904]	2	32255002	32260159
ENSMUSG00000002578	342.411	0.176666	0.101417	0.304772	Ikzf4	IKAROS family zinc finger 4 [Source:MGI Symbol;Acc:MGI:1343139]	10	128630843	128645991
ENSMUSG00000002580	882.38	0.0165162	0.875974	0.945506	Mien1	migration and invasion enhancer 1 [Source:MGI Symbol;Acc:MGI:1913678]	11	98437708	98438991
ENSMUSG00000002602	1777.82	-0.17208	0.0188149	0.107926	Axl	AXL receptor tyrosine kinase [Source:MGI Symbol;Acc:MGI:1347244]	7	25757273	25788705
ENSMUSG00000002603	211.959	-0.164795	0.0534935	0.206542	Tgfb1	transforming growth factor, beta 1 [Source:MGI Symbol;Acc:MGI:98725]	7	25687002	25705077
ENSMUSG00000002608	838.022	-0.050203	0.324288	0.586307	Ccdc97	coiled-coil domain containing 97 [Source:MGI Symbol;Acc:MGI:1196455]	7	25711106	25719088
ENSMUSG00000002617	912.884	0.221409	1.72974e-05	0.00108884	Zfp40	zinc finger protein 40 [Source:MGI Symbol;Acc:MGI:99185]	17	23173869	23193252
ENSMUSG00000002625	3173.84	0.146751	0.0147237	0.0933173	Akap8l	A kinase (PRKA) anchor protein 8-like [Source:MGI Symbol;Acc:MGI:1860606]	17	32321424	32350607
ENSMUSG00000002633	26.7244	0.0531038	0.783302	0.899572	Shh	sonic hedgehog [Source:MGI Symbol;Acc:MGI:98297]	5	28456815	28467256
ENSMUSG00000002635	251.034	0.0454032	0.622728	0.814759	Pdcd2l	programmed cell death 2-like [Source:MGI Symbol;Acc:MGI:1915329]	7	34184499	34196661
ENSMUSG00000002658	1538.33	0.156742	0.00292241	0.0330625	Gtf2f1	general transcription factor IIF, polypeptide 1 [Source:MGI Symbol;Acc:MGI:1923848]	17	57003405	57011288
ENSMUSG00000002660	946.677	0.0491153	0.632663	0.820175	Clpp	caseinolytic mitochondrial matrix peptidase proteolytic subunit [Source:MGI Symbol;Acc:MGI:1858213]	17	56990305	56996188
ENSMUSG00000002661	232.366	0.08259	0.444578	0.691987	Alkbh7	alkB homolog 7 [Source:MGI Symbol;Acc:MGI:1913650]	17	56997339	56999322
ENSMUSG00000002668	89.9838	0.0674559	0.615346	0.810243	Dennd1c	DENN/MADD domain containing 1C [Source:MGI Symbol;Acc:MGI:1918035]	17	57065905	57078514
ENSMUSG00000002679	437.582	0.0307489	0.705179	0.861749	Med6	mediator complex subunit 6 [Source:MGI Symbol;Acc:MGI:1917042]	12	81573557	81595008
ENSMUSG00000002688	299.356	-0.0501688	0.557323	0.772059	Prkd1	protein kinase D1 [Source:MGI Symbol;Acc:MGI:99879]	12	50341231	50649098
ENSMUSG00000002699	184.118	-0.357395	5.52793e-06	0.000494278	Lcp2	lymphocyte cytosolic protein 2 [Source:MGI Symbol;Acc:MGI:1321402]	11	34046920	34092295
ENSMUSG00000002718	1534.14	-0.149957	0.0304376	0.146527	Cse1l	chromosome segregation 1-like (S. cerevisiae) [Source:MGI Symbol;Acc:MGI:1339951]	2	166906040	166946389
ENSMUSG00000002728	1265.2	0.0575413	0.512176	0.744874	Naa20	N(alpha)-acetyltransferase 20, NatB catalytic subunit [Source:MGI Symbol;Acc:MGI:1915127]	2	145902099	145916425
ENSMUSG00000002731	356.112	-0.0447177	0.573022	0.781831	Prkra	protein kinase, interferon inducible double stranded RNA dependent activator [Source:MGI Symbol;Acc:MGI:1344375]	2	76629898	76648015
ENSMUSG00000002732	99.1075	0.0374923	0.71214	0.865101	Fkbp7	FK506 binding protein 7 [Source:MGI Symbol;Acc:MGI:1336879]	2	76663044	76673116
ENSMUSG00000002733	987.905	0.087861	0.0399917	0.173709	Plekha3	pleckstrin homology domain-containing, family A (phosphoinositide binding specific) member 3 [Source:MGI Symbol;Acc:MGI:1932515]	2	76675281	76696828
ENSMUSG00000002741	1594.27	-0.110064	0.0577178	0.215852	Ykt6	YKT6 v-SNARE homolog (S. cerevisiae) [Source:MGI Symbol;Acc:MGI:1927550]	11	5955693	5967780
ENSMUSG00000002748	3147	0.0741351	0.310006	0.572501	Baz1b	bromodomain adjacent to zinc finger domain, 1B [Source:MGI Symbol;Acc:MGI:1353499]	5	135187264	135246129
ENSMUSG00000002763	933.591	-0.0829802	0.195522	0.445608	Pex6	peroxisomal biogenesis factor 6 [Source:MGI Symbol;Acc:MGI:2385054]	17	46711463	46725541
ENSMUSG00000002767	569.334	0.122929	0.0922554	0.288136	Mrpl2	mitochondrial ribosomal protein L2 [Source:MGI Symbol;Acc:MGI:1351622]	17	46646229	46650139
ENSMUSG00000002768	1304.12	-0.114651	0.304152	0.56693	Mea1	male enhanced antigen 1 [Source:MGI Symbol;Acc:MGI:96957]	17	46678793	46683111
ENSMUSG00000002771	310.461	0.0976086	0.384537	0.642634	Grin2d	glutamate receptor, ionotropic, NMDA2D (epsilon 4) [Source:MGI Symbol;Acc:MGI:95823]	7	45831883	45878378
ENSMUSG00000002778	1288.51	0.0181862	0.73099	0.876271	Kdelr1	KDEL (Lys-Asp-Glu-Leu) endoplasmic reticulum protein retention receptor 1 [Source:MGI Symbol;Acc:MGI:1915387]	7	45872772	45883732
ENSMUSG00000002781	327.37	-0.125106	0.0185215	0.106806	Tmem143	transmembrane protein 143 [Source:MGI Symbol;Acc:MGI:1917459]	7	45896941	45917413
ENSMUSG00000002797	461.837	0.0548668	0.5416	0.763101	Ggct	gamma-glutamyl cyclotransferase [Source:MGI Symbol;Acc:MGI:95700]	6	54982580	54992950
ENSMUSG00000002799	489.583	0.158678	0.0599914	0.220684	Jag2	jagged 2 [Source:MGI Symbol;Acc:MGI:1098270]	12	112907819	112929776
ENSMUSG00000002803	941.32	0.0304213	0.71667	0.86749	Btbd6	BTB (POZ) domain containing 6 [Source:MGI Symbol;Acc:MGI:3026623]	12	112976482	112978945
ENSMUSG00000002804	132.448	-0.0781371	0.455204	0.700523	Nudt14	nudix (nucleoside diphosphate linked moiety X)-type motif 14 [Source:MGI Symbol;Acc:MGI:1913424]	12	112934291	112942124
ENSMUSG00000002808	2657.52	-0.0489635	0.392398	0.649799	Epdr1	ependymin related protein 1 (zebrafish) [Source:MGI Symbol;Acc:MGI:2145369]	13	19591706	19619927
ENSMUSG00000002812	1071.56	0.0242207	0.664481	0.838373	Flii	flightless I actin binding protein [Source:MGI Symbol;Acc:MGI:1342286]	11	60714123	60727263
ENSMUSG00000002814	154.18	-0.0513923	0.526988	0.753233	Top3a	topoisomerase (DNA) III alpha [Source:MGI Symbol;Acc:MGI:1197527]	11	60740058	60777365
ENSMUSG00000002820	303.601	0.024738	0.736289	0.878764	Atg4d	autophagy related 4D, cysteine peptidase [Source:MGI Symbol;Acc:MGI:2444308]	9	21265293	21277772
ENSMUSG00000002825	295.93	0.202077	0.00119536	0.0178326	Qtrt1	queuine tRNA-ribosyltransferase catalytic subunit 1 [Source:MGI Symbol;Acc:MGI:1931441]	9	21411837	21420274
ENSMUSG00000002831	177.168	-0.653311	0.00051915	0.0105011	Plin4	perilipin 4 [Source:MGI Symbol;Acc:MGI:1929709]	17	56100591	56109803
ENSMUSG00000002833	1748.71	0.243244	0.000522105	0.0105338	Hdgfl2	HDGF like 2 [Source:MGI Symbol;Acc:MGI:1194492]	17	56079634	56100607
ENSMUSG00000002835	62.8841	0.044492	0.708263	0.863076	Chaf1a	chromatin assembly factor 1, subunit A (p150) [Source:MGI Symbol;Acc:MGI:1351331]	17	56040439	56072289
ENSMUSG00000002844	1707.79	0.101408	0.0515176	0.203395	Adprh	ADP-ribosylarginine hydrolase [Source:MGI Symbol;Acc:MGI:1098234]	16	38444030	38452703
ENSMUSG00000002845	223.141	0.12435	0.107441	0.315346	Tmem39a	transmembrane protein 39a [Source:MGI Symbol;Acc:MGI:1915096]	16	38558698	38592162
ENSMUSG00000002846	364.741	-0.0887452	0.206709	0.460261	Timmdc1	translocase of inner mitochondrial membrane domain containing 1 [Source:MGI Symbol;Acc:MGI:1922139]	16	38498347	38522663
ENSMUSG00000002847	23.0334	0.188106	0.303827	0.56671	Pla1a	phospholipase A1 member A [Source:MGI Symbol;Acc:MGI:1934677]	16	38396117	38433145
ENSMUSG00000002870	108.952	-0.0338516	0.695594	0.856922	Mcm2	minichromosome maintenance complex component 2 [Source:MGI Symbol;Acc:MGI:105380]	6	88883474	88898780
ENSMUSG00000002871	476.406	0.0956811	0.122131	0.339915	Tpra1	transmembrane protein, adipocyte asscociated 1 [Source:MGI Symbol;Acc:MGI:1345190]	6	88902251	88912238
ENSMUSG00000002881	767.447	-0.0179384	0.777498	0.897177	Nab1	Ngfi-A binding protein 1 [Source:MGI Symbol;Acc:MGI:107564]	1	52457294	52500679
ENSMUSG00000002885	136.269	0.000157161	0.998439	0.998883	Adgre5	adhesion G protein-coupled receptor E5 [Source:MGI Symbol;Acc:MGI:1347095]	8	83723251	83741326
ENSMUSG00000002897	257.537	0.0456932	0.532742	0.757272	Il17ra	interleukin 17 receptor A [Source:MGI Symbol;Acc:MGI:107399]	6	120463247	120487559
ENSMUSG00000002900	797.497	0.0970956	0.120451	0.336984	Lamb1	laminin B1 [Source:MGI Symbol;Acc:MGI:96743]	12	31265234	31329644
ENSMUSG00000002908	284.621	-0.026162	0.725373	0.872868	Kcnn1	potassium intermediate/small conductance calcium-activated channel, subfamily N, member 1 [Source:MGI Symbol;Acc:MGI:1933993]	8	70842049	70863258
ENSMUSG00000002910	254.475	0.170135	0.168498	0.409269	Arrdc2	arrestin domain containing 2 [Source:MGI Symbol;Acc:MGI:1918057]	8	70835129	70839720
ENSMUSG00000002944	41.106	-0.279506	0.318035	0.58028	Cd36	CD36 molecule [Source:MGI Symbol;Acc:MGI:107899]	5	17781690	17888801
ENSMUSG00000002948	1615.6	0.0696952	0.108418	0.316449	Map2k7	mitogen-activated protein kinase kinase 7 [Source:MGI Symbol;Acc:MGI:1346871]	8	4238740	4247897
ENSMUSG00000002949	1299.39	0.128502	0.00351492	0.0368414	Timm44	translocase of inner mitochondrial membrane 44 [Source:MGI Symbol;Acc:MGI:1343262]	8	4259731	4275913
ENSMUSG00000002957	5138.24	-0.136759	0.00250479	0.0300218	Ap2a2	adaptor-related protein complex 2, alpha 2 subunit [Source:MGI Symbol;Acc:MGI:101920]	7	141562173	141633011
ENSMUSG00000002963	515.002	0.0334809	0.586281	0.792094	Pnkp	polynucleotide kinase 3'- phosphatase [Source:MGI Symbol;Acc:MGI:1891698]	7	44857139	44862992
ENSMUSG00000002968	1005.76	0.127633	0.0180744	0.105191	Med25	mediator complex subunit 25 [Source:MGI Symbol;Acc:MGI:1922863]	7	44876765	44892712
ENSMUSG00000002980	158.522	0.180789	0.158311	0.395325	Bcam	basal cell adhesion molecule [Source:MGI Symbol;Acc:MGI:1929940]	7	19756131	19771016
ENSMUSG00000002981	2792.36	-0.0918315	0.0469625	0.192661	Clptm1	cleft lip and palate associated transmembrane protein 1 [Source:MGI Symbol;Acc:MGI:1927155]	7	19631571	19665033
ENSMUSG00000002983	144.243	0.119418	0.149358	0.381814	Relb	avian reticuloendotheliosis viral (v-rel) oncogene related B [Source:MGI Symbol;Acc:MGI:103289]	7	19606217	19629438
ENSMUSG00000002984	955.739	0.157498	0.00495192	0.0453599	Tomm40	translocase of outer mitochondrial membrane 40 [Source:MGI Symbol;Acc:MGI:1858259]	7	19701313	19715438
ENSMUSG00000002985	57425.2	-0.184231	0.0139492	0.08993	Apoe	apolipoprotein E [Source:MGI Symbol;Acc:MGI:88057]	7	19696109	19699188
ENSMUSG00000002996	1245.92	-0.111932	0.0281558	0.139626	Hbp1	high mobility group box transcription factor 1 [Source:MGI Symbol;Acc:MGI:894659]	12	31926254	31950535
ENSMUSG00000002997	919.56	0.0590542	0.467077	0.709565	Prkar2b	protein kinase, cAMP dependent regulatory, type II beta [Source:MGI Symbol;Acc:MGI:97760]	12	31958476	32061296
ENSMUSG00000003031	1201.52	-0.00108516	0.986346	0.993954	Cdkn1b	cyclin-dependent kinase inhibitor 1B [Source:MGI Symbol;Acc:MGI:104565]	6	134920401	134925513
ENSMUSG00000003032	58.6349	-0.26823	0.0175425	0.103565	Klf4	Kruppel-like factor 4 (gut) [Source:MGI Symbol;Acc:MGI:1342287]	4	55527143	55532466
ENSMUSG00000003033	1400.85	0.0323392	0.398166	0.654285	Ap1m1	adaptor-related protein complex AP-1, mu subunit 1 [Source:MGI Symbol;Acc:MGI:102776]	8	72240018	72257385
ENSMUSG00000003037	845.847	-0.165799	0.00547324	0.0482629	Rab8a	RAB8A, member RAS oncogene family [Source:MGI Symbol;Acc:MGI:96960]	8	72161200	72183904
ENSMUSG00000003038	1716.55	0.155562	0.0172713	0.102876	Hmgn2	high mobility group nucleosomal binding domain 2 [Source:MGI Symbol;Acc:MGI:96136]	4	133964738	133968650
ENSMUSG00000003039	1511.85	-0.152037	0.013865	0.0896806	Fam32a	family with sequence similarity 32, member A [Source:MGI Symbol;Acc:MGI:1915172]	8	72219730	72224418
ENSMUSG00000003062	981.948	-0.018605	0.707993	0.862894	Stard3nl	STARD3 N-terminal like [Source:MGI Symbol;Acc:MGI:1923455]	13	19357676	19395795
ENSMUSG00000003068	1223.24	0.105964	0.0762953	0.256168	Stk11	serine/threonine kinase 11 [Source:MGI Symbol;Acc:MGI:1341870]	10	80115803	80130682
ENSMUSG00000003070	115.649	0.0964221	0.286795	0.548263	Efna2	ephrin A2 [Source:MGI Symbol;Acc:MGI:102707]	10	80179482	80190010
ENSMUSG00000003072	3438.56	-0.0149042	0.869196	0.942424	Atp5d	ATP synthase, H+ transporting, mitochondrial F1 complex, delta subunit [Source:MGI Symbol;Acc:MGI:1913293]	10	80138632	80145818
ENSMUSG00000003099	1811.55	0.0251824	0.581081	0.787842	Ppp5c	protein phosphatase 5, catalytic subunit [Source:MGI Symbol;Acc:MGI:102666]	7	17004640	17027924
ENSMUSG00000003119	522.666	-0.0274385	0.794991	0.90579	Cdk12	cyclin-dependent kinase 12 [Source:MGI Symbol;Acc:MGI:1098802]	11	98203059	98278504
ENSMUSG00000003123	200.878	-0.183904	0.0242976	0.126865	Lipe	lipase, hormone sensitive [Source:MGI Symbol;Acc:MGI:96790]	7	25379527	25398710
ENSMUSG00000003131	4686.86	-0.0902938	0.0368694	0.164699	Pafah1b2	platelet-activating factor acetylhydrolase, isoform 1b, subunit 2 [Source:MGI Symbol;Acc:MGI:108415]	9	45962859	46012690
ENSMUSG00000003134	355.413	0.181047	0.00278313	0.0320396	Tbc1d8	TBC1 domain family, member 8 [Source:MGI Symbol;Acc:MGI:1927225]	1	39371492	39478755
ENSMUSG00000003135	674.284	0.0892072	0.0589639	0.218677	Cnot11	CCR4-NOT transcription complex, subunit 11 [Source:MGI Symbol;Acc:MGI:106580]	1	39534992	39546889
ENSMUSG00000003153	2731.38	0.0452089	0.540959	0.762411	Slc2a3	solute carrier family 2 (facilitated glucose transporter), member 3 [Source:MGI Symbol;Acc:MGI:95757]	6	122727809	122801640
ENSMUSG00000003154	759.768	0.0121766	0.835506	0.92692	Foxj2	forkhead box J2 [Source:MGI Symbol;Acc:MGI:1926805]	6	122819914	122845366
ENSMUSG00000003161	1727.85	0.0405123	0.264432	0.525359	Sri	sorcin [Source:MGI Symbol;Acc:MGI:98419]	5	8046078	8069379
ENSMUSG00000003166	1645.39	0.0300118	0.460298	0.704367	Dgcr2	DiGeorge syndrome critical region gene 2 [Source:MGI Symbol;Acc:MGI:892866]	16	17839482	17898562
ENSMUSG00000003184	487.749	0.00933044	0.893472	0.953323	Irf3	interferon regulatory factor 3 [Source:MGI Symbol;Acc:MGI:1859179]	7	44997648	45002848
ENSMUSG00000003190	33.847	0.16703	0.324318	0.586307	Bcl2l12	BCL2-like 12 (proline rich) [Source:MGI Symbol;Acc:MGI:1922986]	7	44991222	44998712
ENSMUSG00000003198	154.014	0.0997283	0.257161	0.517752	Zfp959	zinc finger protein 959 [Source:MGI Symbol;Acc:MGI:2385058]	17	55892093	55898928
ENSMUSG00000003199	1226.78	-0.0227181	0.76952	0.893854	Mpnd	MPN domain containing [Source:MGI Symbol;Acc:MGI:1915297]	17	56005711	56016790
ENSMUSG00000003200	745.431	0.162005	0.00826495	0.0641665	Sh3gl1	SH3-domain GRB2-like 1 [Source:MGI Symbol;Acc:MGI:700010]	17	56016750	56036635
ENSMUSG00000003206	36.0097	-0.067662	0.621853	0.814355	Ebi3	Epstein-Barr virus induced gene 3 [Source:MGI Symbol;Acc:MGI:1354171]	17	55952640	55957022
ENSMUSG00000003208	129.552	-0.344399	3.63247e-05	0.00180855	Yju2	YJU2 splicing factor [Source:MGI Symbol;Acc:MGI:1920136]	17	55959099	55968285
ENSMUSG00000003226	2855.91	-0.0557466	0.476046	0.716845	Ranbp2	RAN binding protein 2 [Source:MGI Symbol;Acc:MGI:894323]	10	58446920	58494356
ENSMUSG00000003228	155.128	-0.380082	0.0232195	0.123364	Grk5	G protein-coupled receptor kinase 5 [Source:MGI Symbol;Acc:MGI:109161]	19	60889749	61095968
ENSMUSG00000003233	458.295	0.084503	0.508589	0.742731	Dvl3	dishevelled segment polarity protein 3 [Source:MGI Symbol;Acc:MGI:108100]	16	20516982	20534010
ENSMUSG00000003234	1355.27	-0.0031673	0.948706	0.977784	Abcf3	ATP-binding cassette, sub-family F (GCN20), member 3 [Source:MGI Symbol;Acc:MGI:1351656]	16	20548577	20561379
ENSMUSG00000003235	1098.14	-0.0558284	0.348227	0.610591	Eif2b5	eukaryotic translation initiation factor 2B, subunit 5 epsilon [Source:MGI Symbol;Acc:MGI:2446176]	16	20498817	20509323
ENSMUSG00000003269	1221.2	0.171818	0.000961205	0.0151614	Cyth2	cytohesin 2 [Source:MGI Symbol;Acc:MGI:1334255]	7	45806637	45814581
ENSMUSG00000003271	176.932	0.0787593	0.470635	0.711878	Sult2b1	sulfotransferase family, cytosolic, 2B, member 1 [Source:MGI Symbol;Acc:MGI:1926342]	7	45729983	45784669
ENSMUSG00000003273	2416.23	-0.0107102	0.904385	0.958727	Car11	carbonic anhydrase 11 [Source:MGI Symbol;Acc:MGI:1336193]	7	45699843	45704682
ENSMUSG00000003279	11167.4	-0.0195711	0.669904	0.840106	Dlgap1	DLG associated protein 1 [Source:MGI Symbol;Acc:MGI:1346065]	17	69969073	70821413
ENSMUSG00000003282	87.3128	0.044651	0.735174	0.878402	Plag1	pleiomorphic adenoma gene 1 [Source:MGI Symbol;Acc:MGI:1891916]	4	3900996	3938423
ENSMUSG00000003283	100.067	-0.0972101	0.402711	0.658027	Hck	hemopoietic cell kinase [Source:MGI Symbol;Acc:MGI:96052]	2	153108468	153151441
ENSMUSG00000003299	807.747	0.106011	0.202167	0.454564	Mrpl4	mitochondrial ribosomal protein L4 [Source:MGI Symbol;Acc:MGI:2137210]	9	21002738	21008839
ENSMUSG00000003308	1108.57	0.0329582	0.3942	0.650947	Keap1	kelch-like ECH-associated protein 1 [Source:MGI Symbol;Acc:MGI:1858732]	9	21229730	21239361
ENSMUSG00000003316	2892.57	-0.298273	0.00216611	0.0274682	Glg1	golgi apparatus protein 1 [Source:MGI Symbol;Acc:MGI:104967]	8	111154421	111259216
ENSMUSG00000003344	1314.22	0.0822137	0.138727	0.365258	Btbd2	BTB (POZ) domain containing 2 [Source:MGI Symbol;Acc:MGI:1933831]	10	80642617	80657071
ENSMUSG00000003345	2296.78	-0.0255457	0.638066	0.823121	Csnk1g2	casein kinase 1, gamma 2 [Source:MGI Symbol;Acc:MGI:1920014]	10	80622838	80640749
ENSMUSG00000003346	1449.89	0.103828	0.233645	0.492218	Abhd17a	abhydrolase domain containing 17A [Source:MGI Symbol;Acc:MGI:106388]	10	80583654	80590341
ENSMUSG00000003348	51.9923	-0.639312	7.35571e-05	0.00295571	Mob3a	MOB kinase activator 3A [Source:MGI Symbol;Acc:MGI:3050117]	10	80685253	80701977
ENSMUSG00000003352	3665.61	0.0663254	0.184588	0.432014	Cacnb3	calcium channel, voltage-dependent, beta 3 subunit [Source:MGI Symbol;Acc:MGI:103307]	15	98630840	98644529
ENSMUSG00000003354	118.876	0.112612	0.187851	0.435294	Ccdc65	coiled-coil domain containing 65 [Source:MGI Symbol;Acc:MGI:2146001]	15	98708207	98723336
ENSMUSG00000003360	1486.11	-0.114268	0.000901636	0.0146279	Ddx23	DEAD (Asp-Glu-Ala-Asp) box polypeptide 23 [Source:MGI Symbol;Acc:MGI:1921601]	15	98645134	98662894
ENSMUSG00000003363	8749.7	0.034367	0.458958	0.703547	Pld3	phospholipase D family, member 3 [Source:MGI Symbol;Acc:MGI:1333782]	7	27532000	27553218
ENSMUSG00000003378	3998.11	0.0800192	0.114803	0.327351	Grik5	glutamate receptor, ionotropic, kainate 5 (gamma 2) [Source:MGI Symbol;Acc:MGI:95818]	7	25009849	25072346
ENSMUSG00000003380	2028	0.019985	0.86279	0.939532	Rabac1	Rab acceptor 1 (prenylated) [Source:MGI Symbol;Acc:MGI:1201692]	7	24969752	24972754
ENSMUSG00000003382	647.969	0.0453556	0.478722	0.718997	Etv3	ets variant 3 [Source:MGI Symbol;Acc:MGI:1350926]	3	87525407	87540156
ENSMUSG00000003402	1599.32	0.0433768	0.352495	0.613692	Prkcsh	protein kinase C substrate 80K-H [Source:MGI Symbol;Acc:MGI:107877]	9	22002806	22014222
ENSMUSG00000003410	3975.92	0.0725773	0.326577	0.588767	Elavl3	ELAV like RNA binding protein 3 [Source:MGI Symbol;Acc:MGI:109157]	9	22015005	22052023
ENSMUSG00000003411	1103.23	0.0606746	0.604836	0.804493	Rab3b	RAB3B, member RAS oncogene family [Source:MGI Symbol;Acc:MGI:1917158]	4	108879063	108943324
ENSMUSG00000003418	256.254	-0.287175	0.00993168	0.0718597	St8sia6	ST8 alpha-N-acetyl-neuraminide alpha-2,8-sialyltransferase 6 [Source:MGI Symbol;Acc:MGI:2386797]	2	13651021	13794064
ENSMUSG00000003420	326.163	-0.047195	0.539959	0.761808	Fcgrt	Fc receptor, IgG, alpha chain transporter [Source:MGI Symbol;Acc:MGI:103017]	7	45092990	45103851
ENSMUSG00000003421	929.942	0.0605421	0.28252	0.544345	Nosip	nitric oxide synthase interacting protein [Source:MGI Symbol;Acc:MGI:1913644]	7	45062429	45078210
ENSMUSG00000003423	482.65	-0.0723231	0.435597	0.685012	Pih1d1	PIH1 domain containing 1 [Source:MGI Symbol;Acc:MGI:1916095]	7	45154303	45160065
ENSMUSG00000003429	6805.45	-0.0678975	0.45342	0.698734	Rps11	ribosomal protein S11 [Source:MGI Symbol;Acc:MGI:1351329]	7	45122379	45124439
ENSMUSG00000003435	2959.24	-0.0526496	0.0949456	0.293315	Supt5	suppressor of Ty 5 [Source:MGI Symbol;Acc:MGI:1202400]	7	28314891	28338746
ENSMUSG00000003436	28.2415	-0.0375212	0.847742	0.933101	Dll3	delta like canonical Notch ligand 3 [Source:MGI Symbol;Acc:MGI:1096877]	7	28293553	28302238
ENSMUSG00000003437	1469.6	0.127264	0.000772983	0.0132772	Paf1	Paf1, RNA polymerase II complex component [Source:MGI Symbol;Acc:MGI:1923988]	7	28392951	28399388
ENSMUSG00000003438	533.2	-0.0587193	0.516571	0.747067	Timm50	translocase of inner mitochondrial membrane 50 [Source:MGI Symbol;Acc:MGI:1913775]	7	28305516	28312072
ENSMUSG00000003444	348.041	0.00418783	0.964279	0.984166	Med29	mediator complex subunit 29 [Source:MGI Symbol;Acc:MGI:1914474]	7	28386146	28392708
ENSMUSG00000003452	1229.86	-0.150618	0.0281879	0.139626	Bicd1	BICD cargo adaptor 1 [Source:MGI Symbol;Acc:MGI:1101760]	6	149408886	149563329
ENSMUSG00000003458	1184.44	0.0582739	0.183682	0.431112	Ncstn	nicastrin [Source:MGI Symbol;Acc:MGI:1891700]	1	172066013	172082795
ENSMUSG00000003464	1712.6	-0.0388571	0.439488	0.687866	Pex19	peroxisomal biogenesis factor 19 [Source:MGI Symbol;Acc:MGI:1334458]	1	172126755	172136493
ENSMUSG00000003469	8460.54	-0.0957233	0.0424443	0.18131	Phyhip	phytanoyl-CoA hydroxylase interacting protein [Source:MGI Symbol;Acc:MGI:1860417]	14	70457476	70468832
ENSMUSG00000003476	60.7079	0.552586	0.0274892	0.137507	Crhr2	corticotropin releasing hormone receptor 2 [Source:MGI Symbol;Acc:MGI:894312]	6	55090049	55133016
ENSMUSG00000003477	26.7311	1.47991	1.35106e-08	7.59343e-06	Inmt	indolethylamine N-methyltransferase [Source:MGI Symbol;Acc:MGI:102963]	6	55170626	55175043
ENSMUSG00000003500	600.854	0.133501	0.0540087	0.207605	Impdh1	inosine monophosphate dehydrogenase 1 [Source:MGI Symbol;Acc:MGI:96567]	6	29200434	29216364
ENSMUSG00000003518	2518.32	-0.0915367	0.0994466	0.301661	Dusp3	dual specificity phosphatase 3 (vaccinia virus phosphatase VH1-related) [Source:MGI Symbol;Acc:MGI:1919599]	11	101971143	101987013
ENSMUSG00000003526	534.507	-0.0586682	0.516241	0.746974	Prodh	proline dehydrogenase [Source:MGI Symbol;Acc:MGI:97770]	16	18060357	18090203
ENSMUSG00000003527	482.535	0.128011	0.0164167	0.0998259	Ess2	ess-2 splicing factor [Source:MGI Symbol;Acc:MGI:107854]	16	17900709	17911348
ENSMUSG00000003528	709.75	0.0369331	0.543172	0.763547	Slc25a1	solute carrier family 25 (mitochondrial carrier, citrate transporter), member 1 [Source:MGI Symbol;Acc:MGI:1345283]	16	17925223	17928219
ENSMUSG00000003531	761.555	0.0271014	0.729181	0.875323	Dgcr6	DiGeorge syndrome critical region gene 6 [Source:MGI Symbol;Acc:MGI:1202877]	16	18052860	18071632
ENSMUSG00000003534	1493.23	0.00951985	0.920974	0.965607	Ddr1	discoidin domain receptor family, member 1 [Source:MGI Symbol;Acc:MGI:99216]	17	35681567	35704621
ENSMUSG00000003541	84.4389	0.199185	0.071061	0.24497	Ier3	immediate early response 3 [Source:MGI Symbol;Acc:MGI:104814]	17	35821684	35822923
ENSMUSG00000003545	99.5563	-0.146548	0.338141	0.601611	Fosb	FBJ osteosarcoma oncogene B [Source:MGI Symbol;Acc:MGI:95575]	7	19302696	19310051
ENSMUSG00000003546	379.33	0.128329	0.0524477	0.204603	Klc4	kinesin light chain 4 [Source:MGI Symbol;Acc:MGI:1922014]	17	46630624	46646022
ENSMUSG00000003549	487.346	-0.0499037	0.409098	0.663846	Ercc1	excision repair cross-complementing rodent repair deficiency, complementation group 1 [Source:MGI Symbol;Acc:MGI:95412]	7	19344778	19356524
ENSMUSG00000003559	322.399	-0.188365	0.0166752	0.100813	As3mt	arsenic (+3 oxidation state) methyltransferase [Source:MGI Symbol;Acc:MGI:1929882]	19	46707458	46741099
ENSMUSG00000003573	747.027	0.00147315	0.988116	0.994435	Homer3	homer scaffolding protein 3 [Source:MGI Symbol;Acc:MGI:1347359]	8	70282827	70294361
ENSMUSG00000003575	4072.21	0.0406596	0.603518	0.80406	Crtc1	CREB regulated transcription coactivator 1 [Source:MGI Symbol;Acc:MGI:2142523]	8	70382355	70439579
ENSMUSG00000003581	503.352	0.0997456	0.0944744	0.292617	Rnf215	ring finger protein 215 [Source:MGI Symbol;Acc:MGI:1918923]	11	4135202	4141172
ENSMUSG00000003585	1379.19	0.0951647	0.0987308	0.30076	Sec14l2	SEC14-like lipid binding 2 [Source:MGI Symbol;Acc:MGI:1915065]	11	4097039	4123415
ENSMUSG00000003604	170.778	0.0329546	0.702185	0.860668	Aven	apoptosis, caspase activation inhibitor [Source:MGI Symbol;Acc:MGI:1921518]	2	112492964	112634573
ENSMUSG00000003617	247.721	0.0169774	0.850767	0.934044	Cp	ceruloplasmin [Source:MGI Symbol;Acc:MGI:88476]	3	19957054	20009145
ENSMUSG00000003623	861.902	-0.232202	2.5769e-05	0.00142791	Crot	carnitine O-octanoyltransferase [Source:MGI Symbol;Acc:MGI:1921364]	5	8966033	8997324
ENSMUSG00000003644	383.768	0.00906922	0.894818	0.954242	Rps6ka1	ribosomal protein S6 kinase polypeptide 1 [Source:MGI Symbol;Acc:MGI:104558]	4	133847290	133887797
ENSMUSG00000003657	853.932	0.120624	0.580056	0.787265	Calb2	calbindin 2 [Source:MGI Symbol;Acc:MGI:101914]	8	110137502	110168210
ENSMUSG00000003660	2285.9	-0.134269	0.00489264	0.0450529	Snrnp200	small nuclear ribonucleoprotein 200 (U5) [Source:MGI Symbol;Acc:MGI:2444401]	2	127208386	127240451
ENSMUSG00000003662	1267.86	0.0752627	0.215075	0.470089	Ciao1	cytosolic iron-sulfur protein assembly 1 [Source:MGI Symbol;Acc:MGI:1346998]	2	127240938	127247816
ENSMUSG00000003680	374.727	0.0345836	0.604074	0.804309	Taf6l	TATA-box binding protein associated factor 6 like [Source:MGI Symbol;Acc:MGI:2444957]	19	8774487	8786417
ENSMUSG00000003721	1036.97	-0.044196	0.323775	0.585727	Insig2	insulin induced gene 2 [Source:MGI Symbol;Acc:MGI:1920249]	1	121304353	121332589
ENSMUSG00000003731	2139.85	-0.123605	0.0112466	0.0778653	Kpna6	karyopherin (importin) alpha 6 [Source:MGI Symbol;Acc:MGI:1100836]	4	129643980	129672767
ENSMUSG00000003746	1761.26	-0.0981062	0.417522	0.670594	Man1a	mannosidase 1, alpha [Source:MGI Symbol;Acc:MGI:104677]	10	53904785	54076609
ENSMUSG00000003752	196.869	-0.00125621	0.986228	0.993954	Itpkc	inositol 1,4,5-trisphosphate 3-kinase C [Source:MGI Symbol;Acc:MGI:2442554]	7	27207172	27228661
ENSMUSG00000003762	458.837	0.00360045	0.964439	0.984266	Coq8b	coenzyme Q8B [Source:MGI Symbol;Acc:MGI:1924139]	7	27233023	27257950
ENSMUSG00000003778	1360.25	-0.0125104	0.773374	0.895554	Brd8	bromodomain containing 8 [Source:MGI Symbol;Acc:MGI:1925906]	18	34598615	34624601
ENSMUSG00000003779	58.7628	0.196011	0.169057	0.409777	Kif20a	kinesin family member 20A [Source:MGI Symbol;Acc:MGI:1201682]	18	34624613	34633277
ENSMUSG00000003808	768.044	0.140318	0.00206704	0.0266849	Farsa	phenylalanyl-tRNA synthetase, alpha subunit [Source:MGI Symbol;Acc:MGI:1913840]	8	84856989	84869257
ENSMUSG00000003809	782.479	0.0338387	0.605916	0.804917	Gcdh	glutaryl-Coenzyme A dehydrogenase [Source:MGI Symbol;Acc:MGI:104541]	8	84886393	84893921
ENSMUSG00000003810	2182.04	-0.0424068	0.370646	0.631057	Mast2	microtubule associated serine/threonine kinase 2 [Source:MGI Symbol;Acc:MGI:894676]	4	116306762	116464183
ENSMUSG00000003812	271.864	-0.0698388	0.459832	0.704077	Dnase2a	deoxyribonuclease II alpha [Source:MGI Symbol;Acc:MGI:1329019]	8	84908560	84922915
ENSMUSG00000003813	661.237	-0.0893826	0.125416	0.34553	Rad23a	RAD23 homolog A, nucleotide excision repair protein [Source:MGI Symbol;Acc:MGI:105126]	8	84834019	84840665
ENSMUSG00000003814	8892.1	-0.161519	8.16764e-05	0.00315035	Calr	calreticulin [Source:MGI Symbol;Acc:MGI:88252]	8	84841850	84846934
ENSMUSG00000003824	159.878	0.0521552	0.608044	0.805928	Syce2	synaptonemal complex central element protein 2 [Source:MGI Symbol;Acc:MGI:1919096]	8	84872111	84888221
ENSMUSG00000003847	2869.92	-0.00741436	0.920099	0.965607	Nfat5	nuclear factor of activated T cells 5 [Source:MGI Symbol;Acc:MGI:1859333]	8	107293470	107379517
ENSMUSG00000003848	613.245	0.0717058	0.307818	0.569994	Nob1	NIN1/RPN12 binding protein 1 homolog [Source:MGI Symbol;Acc:MGI:1914869]	8	107412486	107425051
ENSMUSG00000003849	133.166	-0.0729789	0.521388	0.750111	Nqo1	NAD(P)H dehydrogenase, quinone 1 [Source:MGI Symbol;Acc:MGI:103187]	8	107388225	107403206
ENSMUSG00000003863	2874.44	-0.0999532	0.129088	0.351403	Ppfia3	protein tyrosine phosphatase, receptor type, f polypeptide (PTPRF), interacting protein (liprin), alpha 3 [Source:MGI Symbol;Acc:MGI:1924037]	7	45339122	45367019
ENSMUSG00000003865	367.468	-0.00332066	0.952408	0.979121	Gys1	glycogen synthase 1, muscle [Source:MGI Symbol;Acc:MGI:101805]	7	45434844	45456619
ENSMUSG00000003868	522.665	0.0465135	0.500131	0.736535	Ruvbl2	RuvB-like protein 2 [Source:MGI Symbol;Acc:MGI:1342299]	7	45421760	45438096
ENSMUSG00000003872	825.269	0.215461	0.035736	0.161603	Lin7b	lin-7 homolog B (C. elegans) [Source:MGI Symbol;Acc:MGI:1330858]	7	45367891	45370583
ENSMUSG00000003873	717.251	0.129794	0.137802	0.364101	Bax	BCL2-associated X protein [Source:MGI Symbol;Acc:MGI:99702]	7	45461697	45466898
ENSMUSG00000003923	853.9	0.0168944	0.738072	0.879044	Tfam	transcription factor A, mitochondrial [Source:MGI Symbol;Acc:MGI:107810]	10	71225464	71238280
ENSMUSG00000003929	870.618	0.0833806	0.171607	0.413227	Zfp81	zinc finger protein 81 [Source:MGI Symbol;Acc:MGI:1890752]	17	33329342	33358878
ENSMUSG00000003934	2852.96	0.094689	0.152995	0.387532	Efnb3	ephrin B3 [Source:MGI Symbol;Acc:MGI:109196]	11	69554092	69560205
ENSMUSG00000003948	10235.4	0.0363867	0.482602	0.722205	Mmd	monocyte to macrophage differentiation-associated [Source:MGI Symbol;Acc:MGI:1914718]	11	90249456	90278589
ENSMUSG00000003949	3328.12	-0.0238379	0.613496	0.808863	Hlf	hepatic leukemia factor [Source:MGI Symbol;Acc:MGI:96108]	11	90336536	90390895
ENSMUSG00000003955	694.208	0.00181618	0.985588	0.993734	Fam162a	family with sequence similarity 162, member A [Source:MGI Symbol;Acc:MGI:1917436]	16	36043761	36071594
ENSMUSG00000003970	5963.27	-0.0522083	0.581006	0.787842	Rpl8	ribosomal protein L8 [Source:MGI Symbol;Acc:MGI:1350927]	15	76904078	76906314
ENSMUSG00000003974	546.02	-0.425738	2.76146e-06	0.000314906	Grm3	glutamate receptor, metabotropic 3 [Source:MGI Symbol;Acc:MGI:1351340]	5	9485541	9725170
ENSMUSG00000003992	1161.3	-0.0649991	0.390832	0.648105	Ssbp2	single-stranded DNA binding protein 2 [Source:MGI Symbol;Acc:MGI:1914220]	13	91460283	91703429
ENSMUSG00000004018	211.977	0.173035	0.0647252	0.231075	Fancl	Fanconi anemia, complementation group L [Source:MGI Symbol;Acc:MGI:1914280]	11	26386135	26471876
ENSMUSG00000004031	1503.07	-0.0801491	0.131163	0.354706	Brinp2	bone morphogenic protein/retinoic acid inducible neural-specific 2 [Source:MGI Symbol;Acc:MGI:2443333]	1	158245269	158356326
ENSMUSG00000004032	3770.88	-0.104274	0.379766	0.6398	Gstm5	glutathione S-transferase, mu 5 [Source:MGI Symbol;Acc:MGI:1309466]	3	107895821	107898686
ENSMUSG00000004035	624.066	0.0302168	0.751649	0.884985	Gstm7	glutathione S-transferase, mu 7 [Source:MGI Symbol;Acc:MGI:1915562]	3	107926334	107931817
ENSMUSG00000004040	1134.3	-0.267622	1.0485e-06	0.000154208	Stat3	signal transducer and activator of transcription 3 [Source:MGI Symbol;Acc:MGI:103038]	11	100885098	100939540
ENSMUSG00000004043	43.4778	-0.126962	0.428879	0.679616	Stat5a	signal transducer and activator of transcription 5A [Source:MGI Symbol;Acc:MGI:103036]	11	100859351	100885169
ENSMUSG00000004044	265.919	-0.0343901	0.779196	0.89774	Cavin1	caveolae associated 1 [Source:MGI Symbol;Acc:MGI:1277968]	11	100956733	100970887
ENSMUSG00000004054	417.866	0.0890084	0.216768	0.471954	Map3k11	mitogen-activated protein kinase kinase kinase 11 [Source:MGI Symbol;Acc:MGI:1346880]	19	5688742	5702865
ENSMUSG00000004056	1267.97	-0.229187	7.79094e-05	0.00304233	Akt2	thymoma viral proto-oncogene 2 [Source:MGI Symbol;Acc:MGI:104874]	7	27591552	27640826
ENSMUSG00000004069	1291.67	-0.0917535	0.024399	0.127268	Dnaja3	DnaJ heat shock protein family (Hsp40) member A3 [Source:MGI Symbol;Acc:MGI:1933786]	16	4639989	4707695
ENSMUSG00000004070	1216.33	-0.1041	0.132263	0.356315	Hmox2	heme oxygenase 2 [Source:MGI Symbol;Acc:MGI:109373]	16	4726361	4766742
ENSMUSG00000004071	5274.62	0.0233423	0.62307	0.814759	Cdip1	cell death inducing Trp53 target 1 [Source:MGI Symbol;Acc:MGI:1913876]	16	4750348	4790292
ENSMUSG00000004085	219.536	-0.0243098	0.768465	0.893389	Map3k20	mitogen-activated protein kinase kinase kinase 20 [Source:MGI Symbol;Acc:MGI:2443258]	2	72285637	72442610
ENSMUSG00000004096	1547.29	0.0755608	0.210624	0.46457	Cwc15	CWC15 spliceosome-associated protein [Source:MGI Symbol;Acc:MGI:1913320]	9	14500617	14510577
ENSMUSG00000004098	131.407	0.121409	0.431963	0.681914	Col5a3	collagen, type V, alpha 3 [Source:MGI Symbol;Acc:MGI:1858212]	9	20770050	20815067
ENSMUSG00000004099	914	0.00438133	0.943093	0.97484	Dnmt1	DNA methyltransferase (cytosine-5) 1 [Source:MGI Symbol;Acc:MGI:94912]	9	20907209	20959888
ENSMUSG00000004100	396.893	0.303083	0.0025913	0.0305921	Ppan	peter pan homolog [Source:MGI Symbol;Acc:MGI:2178445]	9	20888175	20892178
ENSMUSG00000004105	73.2577	0.271216	0.165137	0.404875	Angptl2	angiopoietin-like 2 [Source:MGI Symbol;Acc:MGI:1347002]	2	33216069	33247717
ENSMUSG00000004110	10766.4	-0.0222171	0.70874	0.863136	Cacna1e	calcium channel, voltage-dependent, R type, alpha 1E subunit [Source:MGI Symbol;Acc:MGI:106217]	1	154390731	154884501
ENSMUSG00000004113	2356.92	-0.0134822	0.882087	0.947601	Cacna1b	calcium channel, voltage-dependent, N type, alpha 1B subunit [Source:MGI Symbol;Acc:MGI:88296]	2	24603887	24763152
ENSMUSG00000004127	188.97	0.169555	0.0346386	0.158441	Trmt10a	tRNA methyltransferase 10A [Source:MGI Symbol;Acc:MGI:1920421]	3	138143448	138159821
ENSMUSG00000004151	1553.41	-0.319162	0.00354434	0.0369969	Etv1	ets variant 1 [Source:MGI Symbol;Acc:MGI:99254]	12	38779380	38870484
ENSMUSG00000004187	8319.91	0.0928762	0.0710291	0.244913	Kifc2	kinesin family member C2 [Source:MGI Symbol;Acc:MGI:109187]	15	76659858	76668196
ENSMUSG00000004207	32461	-0.01086	0.672325	0.841248	Psap	prosaposin [Source:MGI Symbol;Acc:MGI:97783]	10	60277627	60302597
ENSMUSG00000004221	959.309	-0.0975213	0.041536	0.178253	Ikbkg	inhibitor of kappaB kinase gamma [Source:MGI Symbol;Acc:MGI:1338074]	X	74393290	74453854
ENSMUSG00000004233	148.301	-0.268415	0.00233433	0.0287669	Wars2	tryptophanyl tRNA synthetase 2 (mitochondrial) [Source:MGI Symbol;Acc:MGI:1917810]	3	99141068	99239186
ENSMUSG00000004263	2522.28	0.13084	0.180182	0.426139	Atn1	atrophin 1 [Source:MGI Symbol;Acc:MGI:104725]	6	124742544	124756524
ENSMUSG00000004264	1297.45	0.152712	0.00643855	0.0540064	Phb2	prohibitin 2 [Source:MGI Symbol;Acc:MGI:102520]	6	124712336	124716950
ENSMUSG00000004266	422.365	-0.167008	0.0584389	0.217464	Ptpn6	protein tyrosine phosphatase, non-receptor type 6 [Source:MGI Symbol;Acc:MGI:96055]	6	124720707	124738714
ENSMUSG00000004267	14719.8	-0.102715	0.0552864	0.210817	Eno2	enolase 2, gamma neuronal [Source:MGI Symbol;Acc:MGI:95394]	6	124760053	124769673
ENSMUSG00000004268	801.714	-0.0388617	0.662293	0.837149	Emg1	EMG1 N1-specific pseudouridine methyltransferase [Source:MGI Symbol;Acc:MGI:1315195]	6	124704085	124712178
ENSMUSG00000004270	487.389	-0.128473	0.0550749	0.210316	Lpcat3	lysophosphatidylcholine acyltransferase 3 [Source:MGI Symbol;Acc:MGI:1315211]	6	124663027	124704418
ENSMUSG00000004285	2718.89	-0.0340731	0.745319	0.881559	Atp6v1f	ATPase, H+ transporting, lysosomal V1 subunit F [Source:MGI Symbol;Acc:MGI:1913394]	6	29467718	29470512
ENSMUSG00000004317	217.499	-0.224684	0.00856138	0.0656105	Clcn5	chloride channel, voltage-sensitive 5 [Source:MGI Symbol;Acc:MGI:99486]	X	7153810	7319358
ENSMUSG00000004319	3966.77	-0.220077	0.00012878	0.0042309	Clcn3	chloride channel, voltage-sensitive 3 [Source:MGI Symbol;Acc:MGI:103555]	8	60910389	60983300
ENSMUSG00000004328	153.936	-0.294528	0.02824	0.139752	Hif3a	hypoxia inducible factor 3, alpha subunit [Source:MGI Symbol;Acc:MGI:1859778]	7	17031507	17062427
ENSMUSG00000004347	201.701	-0.175397	0.11229	0.322525	Pde1c	phosphodiesterase 1C [Source:MGI Symbol;Acc:MGI:108413]	6	56069804	56569103
ENSMUSG00000004356	589.227	0.0417818	0.562844	0.776376	Utp20	UTP20 small subunit processome component [Source:MGI Symbol;Acc:MGI:1917933]	10	88746607	88826804
ENSMUSG00000004359	30.2376	-0.223165	0.203791	0.45665	Spic	Spi-C transcription factor (Spi-1/PU.1 related) [Source:MGI Symbol;Acc:MGI:1341168]	10	88674772	88685015
ENSMUSG00000004360	2630.15	0.065588	0.184209	0.431512	9330159F19Rik	RIKEN cDNA 9330159F19 gene [Source:MGI Symbol;Acc:MGI:3036239]	10	29211606	29230779
ENSMUSG00000004364	3592.63	-0.0297837	0.490141	0.728524	Cul3	cullin 3 [Source:MGI Symbol;Acc:MGI:1347360]	1	80264923	80340480
ENSMUSG00000004366	3218.8	0.0940315	0.402668	0.658026	Sst	somatostatin [Source:MGI Symbol;Acc:MGI:98326]	16	23889573	23890958
ENSMUSG00000004383	3023.49	-0.168827	0.00715648	0.0581723	Large1	LARGE xylosyl- and glucuronyltransferase 1 [Source:MGI Symbol;Acc:MGI:1342270]	8	72814599	73353540
ENSMUSG00000004393	636.861	0.0401934	0.552853	0.769525	Ddx56	DEAD (Asp-Glu-Ala-Asp) box polypeptide 56 [Source:MGI Symbol;Acc:MGI:1277172]	11	6258919	6267772
ENSMUSG00000004394	1660.41	0.0648816	0.178337	0.423573	Tmed4	transmembrane p24 trafficking protein 4 [Source:MGI Symbol;Acc:MGI:1915070]	11	6270369	6274870
ENSMUSG00000004415	72.9683	0.129352	0.318893	0.580904	Col26a1	collagen, type XXVI, alpha 1 [Source:MGI Symbol;Acc:MGI:2155345]	5	136741759	136883209
ENSMUSG00000004446	258.003	-0.033184	0.655178	0.833336	Bid	BH3 interacting domain death agonist [Source:MGI Symbol;Acc:MGI:108093]	6	120891930	120916853
ENSMUSG00000004451	446.181	-0.0630655	0.35013	0.612086	Ralb	v-ral simian leukemia viral oncogene B [Source:MGI Symbol;Acc:MGI:1927244]	1	119470305	119504794
ENSMUSG00000004455	3744.26	0.0429507	0.440431	0.688561	Ppp1cc	protein phosphatase 1 catalytic subunit gamma [Source:MGI Symbol;Acc:MGI:104872]	5	122158278	122175273
ENSMUSG00000004460	1123.17	0.0128743	0.734116	0.878138	Dnajb11	DnaJ heat shock protein family (Hsp40) member B11 [Source:MGI Symbol;Acc:MGI:1915088]	16	22857845	22879634
ENSMUSG00000004462	318.727	-0.045999	0.418649	0.671451	Tbccd1	TBCC domain containing 1 [Source:MGI Symbol;Acc:MGI:1917823]	16	22813214	22857669
ENSMUSG00000004473	82.0262	-0.220257	0.100458	0.303379	Clec11a	C-type lectin domain family 11, member a [Source:MGI Symbol;Acc:MGI:1298219]	7	44302687	44306902
ENSMUSG00000004500	185.959	-0.16853	0.0433368	0.183846	Zfp324	zinc finger protein 324 [Source:MGI Symbol;Acc:MGI:2444641]	7	12965838	12974236
ENSMUSG00000004508	521.274	-0.174712	0.0203303	0.113252	Gab2	growth factor receptor bound protein 2-associated protein 2 [Source:MGI Symbol;Acc:MGI:1333854]	7	97081586	97308946
ENSMUSG00000004530	1739.86	-0.105037	0.0604072	0.221488	Coro1c	coronin, actin binding protein 1C [Source:MGI Symbol;Acc:MGI:1345964]	5	113842436	113908758
ENSMUSG00000004535	3360.26	-0.100375	0.0304945	0.146666	Tax1bp1	Tax1 (human T cell leukemia virus type I) binding protein 1 [Source:MGI Symbol;Acc:MGI:1289308]	6	52713729	52766780
ENSMUSG00000004552	41.2229	-0.386137	0.034863	0.158934	Ctse	cathepsin E [Source:MGI Symbol;Acc:MGI:107361]	1	131638306	131675505
ENSMUSG00000004558	13980.1	-0.2908	9.39329e-05	0.00347	Ndrg2	N-myc downstream regulated gene 2 [Source:MGI Symbol;Acc:MGI:1352498]	14	51905271	51914158
ENSMUSG00000004561	617.696	0.0905454	0.1552	0.390657	Mettl17	methyltransferase like 17 [Source:MGI Symbol;Acc:MGI:1098577]	14	51884842	51893039
ENSMUSG00000004562	435.097	0.041582	0.542164	0.763101	Arhgef40	Rho guanine nucleotide exchange factor (GEF) 40 [Source:MGI Symbol;Acc:MGI:2685515]	14	51984719	52006251
ENSMUSG00000004565	1004.27	0.0215011	0.670049	0.840106	Pnpla6	patatin-like phospholipase domain containing 6 [Source:MGI Symbol;Acc:MGI:1354723]	8	3515384	3544267
ENSMUSG00000004567	1015.85	0.0794619	0.0618493	0.224734	Mcoln1	mucolipin 1 [Source:MGI Symbol;Acc:MGI:1890498]	8	3500457	3515232
ENSMUSG00000004568	1073.41	-0.0778723	0.037386	0.166251	Arhgef18	rho/rac guanine nucleotide exchange factor (GEF) 18 [Source:MGI Symbol;Acc:MGI:2142567]	8	3393006	3456601
ENSMUSG00000004591	806.697	-0.0207049	0.642042	0.825475	Pkn2	protein kinase N2 [Source:MGI Symbol;Acc:MGI:109211]	3	142790902	142882004
ENSMUSG00000004609	202.939	-0.177695	0.0763843	0.256361	Cd33	CD33 antigen [Source:MGI Symbol;Acc:MGI:99440]	7	43524216	43544428
ENSMUSG00000004610	829.352	0.0750038	0.407662	0.662335	Etfb	electron transferring flavoprotein, beta polypeptide [Source:MGI Symbol;Acc:MGI:106098]	7	43444083	43457800
ENSMUSG00000004626	1200.33	0.310974	3.76603e-05	0.00184056	Stxbp2	syntaxin binding protein 2 [Source:MGI Symbol;Acc:MGI:107370]	8	3630955	3643644
ENSMUSG00000004631	651.605	0.00728234	0.900558	0.956991	Sgce	sarcoglycan, epsilon [Source:MGI Symbol;Acc:MGI:1329042]	6	4674350	4747207
ENSMUSG00000004633	579.877	-0.191035	0.140754	0.368163	Chn2	chimerin 2 [Source:MGI Symbol;Acc:MGI:1917243]	6	54039554	54301810
ENSMUSG00000004637	424.304	-0.0150433	0.869948	0.94261	Wwox	WW domain-containing oxidoreductase [Source:MGI Symbol;Acc:MGI:1931237]	8	114439655	115352708
ENSMUSG00000004642	581.646	0.248174	1.05161e-05	0.000799476	Slbp	stem-loop binding protein [Source:MGI Symbol;Acc:MGI:108402]	5	33634952	33652574
ENSMUSG00000004655	37.8928	0.472862	0.43512	0.684549	Aqp1	aquaporin 1 [Source:MGI Symbol;Acc:MGI:103201]	6	55336432	55348555
ENSMUSG00000004661	100.967	-0.0927706	0.39899	0.655132	Arid3b	AT rich interactive domain 3B (BRIGHT-like) [Source:MGI Symbol;Acc:MGI:1930768]	9	57790353	57836793
ENSMUSG00000004665	109.052	-0.115367	0.328807	0.591093	Cnn2	calponin 2 [Source:MGI Symbol;Acc:MGI:105093]	10	79988584	79996062
ENSMUSG00000004667	1205.11	0.04561	0.576847	0.784601	Polr2e	polymerase (RNA) II (DNA directed) polypeptide E [Source:MGI Symbol;Acc:MGI:1913670]	10	80035949	80039795
ENSMUSG00000004677	1462.48	0.114817	0.167489	0.40764	Myo9b	myosin IXb [Source:MGI Symbol;Acc:MGI:106624]	8	71272714	71360713
ENSMUSG00000004698	676.944	0.115936	0.0525128	0.204756	Hdac9	histone deacetylase 9 [Source:MGI Symbol;Acc:MGI:1931221]	12	34047580	34917095
ENSMUSG00000004707	167.957	-0.320998	0.00853088	0.0654242	Ly9	lymphocyte antigen 9 [Source:MGI Symbol;Acc:MGI:96885]	1	171588624	171607410
ENSMUSG00000004730	210.434	-0.527579	9.53246e-06	0.000757638	Adgre1	adhesion G protein-coupled receptor E1 [Source:MGI Symbol;Acc:MGI:106912]	17	57358691	57483527
ENSMUSG00000004748	1602.68	-0.102231	0.137411	0.363558	Mtfp1	mitochondrial fission process 1 [Source:MGI Symbol;Acc:MGI:1916686]	11	4091480	4095445
ENSMUSG00000004768	644.917	0.02461	0.646412	0.828116	Rab23	RAB23, member RAS oncogene family [Source:MGI Symbol;Acc:MGI:99833]	1	33719887	33742564
ENSMUSG00000004771	2793.3	-0.0351151	0.479646	0.719835	Rab11a	RAB11A, member RAS oncogene family [Source:MGI Symbol;Acc:MGI:1858202]	9	64715299	64737758
ENSMUSG00000004788	629.134	-0.0307022	0.68791	0.851742	Eif2b2	eukaryotic translation initiation factor 2B, subunit 2 beta [Source:MGI Symbol;Acc:MGI:2145118]	12	85219481	85226628
ENSMUSG00000004789	2430.51	-0.00235613	0.960653	0.98327	Dlst	dihydrolipoamide S-succinyltransferase (E2 component of 2-oxo-glutarate complex) [Source:MGI Symbol;Acc:MGI:1926170]	12	85110833	85134845
ENSMUSG00000004791	100.104	0.00141086	0.989449	0.995203	Pgf	placental growth factor [Source:MGI Symbol;Acc:MGI:105095]	12	85166635	85177790
ENSMUSG00000004798	2397.2	-0.164136	0.000182058	0.00522817	Ulk2	unc-51 like kinase 2 [Source:MGI Symbol;Acc:MGI:1352758]	11	61775649	61855073
ENSMUSG00000004815	443.911	0.0634515	0.341146	0.604369	Dgkq	diacylglycerol kinase, theta [Source:MGI Symbol;Acc:MGI:102918]	5	108646693	108669672
ENSMUSG00000004837	78.4206	0.168082	0.145799	0.376878	Grap	GRB2-related adaptor protein [Source:MGI Symbol;Acc:MGI:1918770]	11	61653265	61672784
ENSMUSG00000004843	1380.54	-0.00413299	0.932721	0.970466	Chmp2b	charged multivesicular body protein 2B [Source:MGI Symbol;Acc:MGI:1916192]	16	65539128	65562726
ENSMUSG00000004846	723.785	-0.010764	0.842065	0.930327	Plod3	procollagen-lysine, 2-oxoglutarate 5-dioxygenase 3 [Source:MGI Symbol;Acc:MGI:1347008]	5	136987019	136996648
ENSMUSG00000004849	4070.35	-0.0735172	0.345335	0.608708	Ap1s1	adaptor protein complex AP-1, sigma 1 [Source:MGI Symbol;Acc:MGI:1098244]	5	137034993	137046135
ENSMUSG00000004865	1612.06	0.0713749	0.04571	0.1902	Srpk1	serine/arginine-rich protein specific kinase 1 [Source:MGI Symbol;Acc:MGI:106908]	17	28587648	28622709
ENSMUSG00000004880	322.326	0.140586	0.0261582	0.133463	Lbr	lamin B receptor [Source:MGI Symbol;Acc:MGI:2138281]	1	181815335	181843046
ENSMUSG00000004885	24.4606	0.71991	0.00286654	0.0327127	Crabp2	cellular retinoic acid binding protein II [Source:MGI Symbol;Acc:MGI:88491]	3	87948666	87953376
ENSMUSG00000004891	160.787	0.0653937	0.606793	0.805058	Nes	nestin [Source:MGI Symbol;Acc:MGI:101784]	3	87971078	87980451
ENSMUSG00000004892	4299.71	0.0213165	0.731635	0.876836	Bcan	brevican [Source:MGI Symbol;Acc:MGI:1096385]	3	87987531	88000230
ENSMUSG00000004894	548.868	0.0524577	0.712539	0.865101	Hapln2	hyaluronan and proteoglycan link protein 2 [Source:MGI Symbol;Acc:MGI:2137300]	3	88021750	88027583
ENSMUSG00000004895	735.567	0.0189345	0.737528	0.878868	Prcc	papillary renal cell carcinoma (translocation-associated) [Source:MGI Symbol;Acc:MGI:2137738]	3	87858903	87885608
ENSMUSG00000004896	762.289	0.302567	6.88876e-08	2.22213e-05	Rrnad1	ribosomal RNA adenine dimethylase domain containing 1 [Source:MGI Symbol;Acc:MGI:2387197]	3	87922601	87930717
ENSMUSG00000004897	2812.92	0.0590453	0.149787	0.382477	Hdgf	hepatoma-derived growth factor [Source:MGI Symbol;Acc:MGI:1194494]	3	87906321	87916132
ENSMUSG00000004902	1002.82	-0.238175	0.00938116	0.0695146	Slc25a18	solute carrier family 25 (mitochondrial carrier), member 18 [Source:MGI Symbol;Acc:MGI:1919053]	6	120773578	120794336
ENSMUSG00000004929	676.493	-0.040059	0.448595	0.694973	Thop1	thimet oligopeptidase 1 [Source:MGI Symbol;Acc:MGI:1354165]	10	81070035	81082559
ENSMUSG00000004931	295.367	0.0691714	0.262146	0.523195	Apba3	amyloid beta (A4) precursor protein-binding, family A, member 3 [Source:MGI Symbol;Acc:MGI:1888527]	10	81266960	81273246
ENSMUSG00000004933	4493.39	0.216987	0.0023159	0.0286456	Matk	megakaryocyte-associated tyrosine kinase [Source:MGI Symbol;Acc:MGI:99259]	10	81252935	81263365
ENSMUSG00000004934	334.85	0.0999953	0.103617	0.30918	Pias4	protein inhibitor of activated STAT 4 [Source:MGI Symbol;Acc:MGI:2136940]	10	81153266	81167923
ENSMUSG00000004936	6380.02	0.101872	0.0323413	0.152154	Map2k1	mitogen-activated protein kinase kinase 1 [Source:MGI Symbol;Acc:MGI:1346866]	9	64185770	64253631
ENSMUSG00000004937	1979.51	-0.092216	0.165415	0.405144	Sgta	small glutamine-rich tetratricopeptide repeat (TPR)-containing, alpha [Source:MGI Symbol;Acc:MGI:1098703]	10	81044075	81060181
ENSMUSG00000004945	974.986	-0.187085	0.0283315	0.139951	Tmem242	transmembrane protein 242 [Source:MGI Symbol;Acc:MGI:1917794]	17	5410870	5440259
ENSMUSG00000004947	141.519	0.243761	0.0135999	0.0885226	Dtx2	deltex 2, E3 ubiquitin ligase [Source:MGI Symbol;Acc:MGI:1921448]	5	135994800	136032872
ENSMUSG00000004951	48.8459	0.19549	0.331157	0.594097	Hspb1	heat shock protein 1 [Source:MGI Symbol;Acc:MGI:96240]	5	135887919	135889563
ENSMUSG00000004952	225.74	-0.025343	0.806189	0.911554	Rasa4	RAS p21 protein activator 4 [Source:MGI Symbol;Acc:MGI:1858600]	5	136083916	136111860
ENSMUSG00000004961	2311.5	0.136368	0.132657	0.356941	Syt5	synaptotagmin V [Source:MGI Symbol;Acc:MGI:1926368]	7	4539765	4547541
ENSMUSG00000004980	15523.5	0.10355	0.00488812	0.0450377	Hnrnpa2b1	heterogeneous nuclear ribonucleoprotein A2/B1 [Source:MGI Symbol;Acc:MGI:104819]	6	51460932	51469894
ENSMUSG00000004994	269.306	0.118377	0.150463	0.383518	Ccdc130	coiled-coil domain containing 130 [Source:MGI Symbol;Acc:MGI:1914986]	8	84257795	84270380
ENSMUSG00000004996	356.348	0.296559	1.58209e-05	0.00102039	Mri1	methylthioribose-1-phosphate isomerase 1 [Source:MGI Symbol;Acc:MGI:1915123]	8	84249906	84257326
ENSMUSG00000005034	7426.88	-0.059462	0.394076	0.650878	Prkacb	protein kinase, cAMP dependent, catalytic, beta [Source:MGI Symbol;Acc:MGI:97594]	3	146729574	146812990
ENSMUSG00000005043	130.381	0.168006	0.134737	0.36013	Sgsh	N-sulfoglucosamine sulfohydrolase (sulfamidase) [Source:MGI Symbol;Acc:MGI:1350341]	11	119343425	119355536
ENSMUSG00000005045	4456.35	-0.0395425	0.595532	0.798083	Chd5	chromodomain helicase DNA binding protein 5 [Source:MGI Symbol;Acc:MGI:3036258]	4	152338651	152390194
ENSMUSG00000005054	464.608	-0.168203	0.20291	0.45565	Cstb	cystatin B [Source:MGI Symbol;Acc:MGI:109514]	10	78425669	78427622
ENSMUSG00000005057	118.486	0.0247763	0.81905	0.918661	Sh2b2	SH2B adaptor protein 2 [Source:MGI Symbol;Acc:MGI:1345171]	5	136218147	136246556
ENSMUSG00000005069	929.517	0.119528	0.00655337	0.0546028	Pex5	peroxisomal biogenesis factor 5 [Source:MGI Symbol;Acc:MGI:1098808]	6	124396816	124415067
ENSMUSG00000005078	1027.13	-0.0854725	0.288514	0.550092	Jkamp	JNK1/MAPK8-associated membrane protein [Source:MGI Symbol;Acc:MGI:1915057]	12	72085589	72101461
ENSMUSG00000005087	304.774	0.158567	0.136287	0.362227	Cd44	CD44 antigen [Source:MGI Symbol;Acc:MGI:88338]	2	102811141	102901665
ENSMUSG00000005089	59007.1	-0.402246	9.49618e-10	1.24535e-06	Slc1a2	solute carrier family 1 (glial high affinity glutamate transporter), member 2 [Source:MGI Symbol;Acc:MGI:101931]	2	102658659	102790784
ENSMUSG00000005102	674.783	0.0913176	0.104658	0.311048	Eif2ak4	eukaryotic translation initiation factor 2 alpha kinase 4 [Source:MGI Symbol;Acc:MGI:1353427]	2	118388618	118475234
ENSMUSG00000005103	4128.15	-0.0573584	0.162001	0.400788	Wdr1	WD repeat domain 1 [Source:MGI Symbol;Acc:MGI:1337100]	5	38526813	38563221
ENSMUSG00000005107	100.103	0.173391	0.134378	0.359644	Slc2a9	solute carrier family 2 (facilitated glucose transporter), member 9 [Source:MGI Symbol;Acc:MGI:2152844]	5	38349273	38503143
ENSMUSG00000005124	21.4542	0.0794524	0.712762	0.865229	Ccn4	cellular communication network factor 4 [Source:MGI Symbol;Acc:MGI:1197008]	15	66891320	66923201
ENSMUSG00000005125	2376.21	-0.198952	0.0799444	0.263253	Ndrg1	N-myc downstream regulated gene 1 [Source:MGI Symbol;Acc:MGI:1341799]	15	66929318	66969640
ENSMUSG00000005142	2000.92	-0.179506	0.00461569	0.043563	Man2b1	mannosidase 2, alpha B1 [Source:MGI Symbol;Acc:MGI:107286]	8	85083270	85098282
ENSMUSG00000005148	39.9907	-0.0907856	0.716189	0.866974	Klf5	Kruppel-like factor 5 [Source:MGI Symbol;Acc:MGI:1338056]	14	99298691	99315036
ENSMUSG00000005150	520.015	0.122327	0.0668742	0.236537	Wdr83	WD repeat domain containing 83 [Source:MGI Symbol;Acc:MGI:1915086]	8	85075035	85081306
ENSMUSG00000005161	4622.23	0.00237472	0.978051	0.989391	Prdx2	peroxiredoxin 2 [Source:MGI Symbol;Acc:MGI:109486]	8	84969587	84974834
ENSMUSG00000005198	1716.74	0.0318505	0.696944	0.857798	Polr2a	polymerase (RNA) II (DNA directed) polypeptide A [Source:MGI Symbol;Acc:MGI:98086]	11	69733997	69758637
ENSMUSG00000005204	1635.37	0.0437162	0.386127	0.643957	Senp3	SUMO/sentrin specific peptidase 3 [Source:MGI Symbol;Acc:MGI:2158736]	11	69673115	69682084
ENSMUSG00000005225	365.921	0.0992083	0.100888	0.30427	Plekha8	pleckstrin homology domain containing, family A (phosphoinositide binding specific) member 8 [Source:MGI Symbol;Acc:MGI:2681164]	6	54595111	54645839
ENSMUSG00000005237	157.906	0.275975	0.145208	0.37576	Dnah2	dynein, axonemal, heavy chain 2 [Source:MGI Symbol;Acc:MGI:107731]	11	69420809	69549110
ENSMUSG00000005262	1750.06	0.034046	0.420558	0.672731	Ufd1	ubiquitin recognition factor in ER-associated degradation 1 [Source:MGI Symbol;Acc:MGI:109353]	16	18811779	18835261
ENSMUSG00000005267	309.737	0.102954	0.191151	0.439337	Zfp287	zinc finger protein 287 [Source:MGI Symbol;Acc:MGI:2176561]	11	62700356	62731905
ENSMUSG00000005268	189.401	0.152902	0.698941	0.858846	Prlr	prolactin receptor [Source:MGI Symbol;Acc:MGI:97763]	15	10177238	10349180
ENSMUSG00000005299	1704.66	0.00349317	0.930936	0.970306	Letm1	leucine zipper-EF-hand containing transmembrane protein 1 [Source:MGI Symbol;Acc:MGI:1932557]	5	33739673	33782817
ENSMUSG00000005312	3981.99	-0.138081	0.000586865	0.0112766	Ubqln1	ubiquilin 1 [Source:MGI Symbol;Acc:MGI:1860276]	13	58176156	58215653
ENSMUSG00000005338	6474.57	-0.0886703	0.110647	0.319629	Cadm3	cell adhesion molecule 3 [Source:MGI Symbol;Acc:MGI:2137858]	1	173333258	173367695
ENSMUSG00000005354	2124.21	-0.00788206	0.927905	0.968589	Txn2	thioredoxin 2 [Source:MGI Symbol;Acc:MGI:1929468]	15	77915047	77929006
ENSMUSG00000005357	180.553	0.135033	0.0878408	0.279444	Slc1a6	solute carrier family 1 (high affinity aspartate/glutamate transporter), member 6 [Source:MGI Symbol;Acc:MGI:1096331]	10	78780496	78814765
ENSMUSG00000005360	14397.6	-0.347323	1.70777e-07	4.19925e-05	Slc1a3	solute carrier family 1 (glial high affinity glutamate transporter), member 3 [Source:MGI Symbol;Acc:MGI:99917]	15	8634124	8710764
ENSMUSG00000005362	1550.78	-0.0779913	0.252094	0.512427	Crbn	cereblon [Source:MGI Symbol;Acc:MGI:1913277]	6	106780201	106800077
ENSMUSG00000005370	428.737	-0.0109382	0.827683	0.922992	Msh6	mutS homolog 6 [Source:MGI Symbol;Acc:MGI:1343961]	17	87975062	87990892
ENSMUSG00000005371	3582.32	-0.0192945	0.6242	0.815086	Fbxo11	F-box protein 11 [Source:MGI Symbol;Acc:MGI:2147134]	17	87990859	88065291
ENSMUSG00000005373	268.052	0.0518213	0.647615	0.8285	Mlxipl	MLX interacting protein-like [Source:MGI Symbol;Acc:MGI:1927999]	5	135089890	135138382
ENSMUSG00000005374	608.622	-0.0733068	0.18648	0.434374	Tbl2	transducin (beta)-like 2 [Source:MGI Symbol;Acc:MGI:1351652]	5	135149657	135165760
ENSMUSG00000005378	575.749	0.0476569	0.457071	0.702153	Bud23	BUD23, rRNA methyltransferase and ribosome maturation factor [Source:MGI Symbol;Acc:MGI:1913388]	5	135052957	135064959
ENSMUSG00000005397	97.5603	0.021041	0.85628	0.936759	Nid1	nidogen 1 [Source:MGI Symbol;Acc:MGI:97342]	13	13437551	13512269
ENSMUSG00000005410	89.1192	-0.02282	0.818038	0.918299	Mcm5	minichromosome maintenance complex component 5 [Source:MGI Symbol;Acc:MGI:103197]	8	75109569	75128439
ENSMUSG00000005413	222.427	-0.0823033	0.303263	0.566126	Hmox1	heme oxygenase 1 [Source:MGI Symbol;Acc:MGI:96163]	8	75093621	75100589
ENSMUSG00000005417	5647.83	-0.0838405	0.0821553	0.267907	Mprip	myosin phosphatase Rho interacting protein [Source:MGI Symbol;Acc:MGI:1349438]	11	59661305	59780860
ENSMUSG00000005442	2680.05	-0.0136371	0.849563	0.93363	Cic	capicua transcriptional repressor [Source:MGI Symbol;Acc:MGI:1918972]	7	25267704	25294159
ENSMUSG00000005447	160.169	-0.0492894	0.656354	0.834327	Pafah1b3	platelet-activating factor acetylhydrolase, isoform 1b, subunit 3 [Source:MGI Symbol;Acc:MGI:108414]	7	25295049	25297986
ENSMUSG00000005465	32.9548	0.303128	0.170933	0.412447	Il27ra	interleukin 27 receptor, alpha [Source:MGI Symbol;Acc:MGI:1355318]	8	84030294	84042589
ENSMUSG00000005469	3535.47	0.0882526	0.032021	0.151189	Prkaca	protein kinase, cAMP dependent, catalytic, alpha [Source:MGI Symbol;Acc:MGI:97592]	8	83972993	83996443
ENSMUSG00000005470	21.9139	0.0772495	0.670154	0.840106	Asf1b	anti-silencing function 1B histone chaperone [Source:MGI Symbol;Acc:MGI:1914179]	8	83955507	83970197
ENSMUSG00000005481	354.561	0.219785	0.00054648	0.0108327	Ddx39	DEAD (Asp-Glu-Ala-Asp) box polypeptide 39 [Source:MGI Symbol;Acc:MGI:1915528]	8	83715177	83726892
ENSMUSG00000005483	836.823	-0.142325	0.0464786	0.191779	Dnajb1	DnaJ heat shock protein family (Hsp40) member B1 [Source:MGI Symbol;Acc:MGI:1931874]	8	83608193	83612653
ENSMUSG00000005493	25.4337	0.121863	0.605573	0.804823	Msh4	mutS homolog 4 [Source:MGI Symbol;Acc:MGI:1860077]	3	153857149	153906138
ENSMUSG00000005501	642.125	0.0591442	0.234458	0.493389	Usp40	ubiquitin specific peptidase 40 [Source:MGI Symbol;Acc:MGI:2443184]	1	87945119	88008551
ENSMUSG00000005505	173.409	-0.168618	0.113076	0.323956	Kbtbd4	kelch repeat and BTB (POZ) domain containing 4 [Source:MGI Symbol;Acc:MGI:1914386]	2	90904740	90911626
ENSMUSG00000005506	4609.85	-0.111371	0.075574	0.254659	Celf1	CUGBP, Elav-like family member 1 [Source:MGI Symbol;Acc:MGI:1342295]	2	90940382	91019497
ENSMUSG00000005510	1988.42	0.0773111	0.302741	0.565554	Ndufs3	NADH:ubiquinone oxidoreductase core subunit S3 [Source:MGI Symbol;Acc:MGI:1915599]	2	90894634	90904827
ENSMUSG00000005514	1280.8	0.00281065	0.944373	0.975491	Por	P450 (cytochrome) oxidoreductase [Source:MGI Symbol;Acc:MGI:97744]	5	135670033	135735326
ENSMUSG00000005533	258.887	-0.482785	0.000908151	0.014643	Igf1r	insulin-like growth factor I receptor [Source:MGI Symbol;Acc:MGI:96433]	7	67952827	68233668
ENSMUSG00000005534	1382.85	-0.0149575	0.802241	0.909638	Insr	insulin receptor [Source:MGI Symbol;Acc:MGI:96575]	8	3122061	3279617
ENSMUSG00000005553	19.7465	0.244478	0.286281	0.547798	Atp4a	ATPase, H+/K+ exchanging, gastric, alpha polypeptide [Source:MGI Symbol;Acc:MGI:88113]	7	30712209	30725534
ENSMUSG00000005566	2370.21	0.107813	0.0202833	0.113191	Trim28	tripartite motif-containing 28 [Source:MGI Symbol;Acc:MGI:109274]	7	12999114	13031035
ENSMUSG00000005575	2332.12	0.132459	0.0341768	0.157309	Ube2m	ubiquitin-conjugating enzyme E2M [Source:MGI Symbol;Acc:MGI:108278]	7	13035120	13038275
ENSMUSG00000005580	820.122	-0.403013	0.00154168	0.0216426	Adcy9	adenylate cyclase 9 [Source:MGI Symbol;Acc:MGI:108450]	16	4287529	4420498
ENSMUSG00000005583	4176.5	-0.00277212	0.981278	0.991548	Mef2c	myocyte enhancer factor 2C [Source:MGI Symbol;Acc:MGI:99458]	13	83504034	83667080
ENSMUSG00000005609	1270.89	-0.0597194	0.227938	0.48454	Ctr9	CTR9 homolog, Paf1/RNA polymerase II complex component [Source:MGI Symbol;Acc:MGI:109345]	7	111028951	111056377
ENSMUSG00000005610	13747.3	-0.119104	0.00525364	0.0471092	Eif4g2	eukaryotic translation initiation factor 4, gamma 2 [Source:MGI Symbol;Acc:MGI:109207]	7	111067750	111083030
ENSMUSG00000005611	26.664	-0.125675	0.557161	0.771971	Mrvi1	MRV integration site 1 [Source:MGI Symbol;Acc:MGI:1338023]	7	110868266	110982461
ENSMUSG00000005615	733.041	-0.196541	0.00261651	0.0307973	Pcyt1a	phosphate cytidylyltransferase 1, choline, alpha isoform [Source:MGI Symbol;Acc:MGI:88557]	16	32430921	32475070
ENSMUSG00000005621	712.587	0.0319711	0.524128	0.751706	Zfp592	zinc finger protein 592 [Source:MGI Symbol;Acc:MGI:2443541]	7	80993681	81045164
ENSMUSG00000005625	2365.02	0.0742926	0.209406	0.463146	Psmd4	proteasome (prosome, macropain) 26S subunit, non-ATPase, 4 [Source:MGI Symbol;Acc:MGI:1201670]	3	95032694	95042614
ENSMUSG00000005656	944.116	-0.0889107	0.0668864	0.236537	Snx6	sorting nexin 6 [Source:MGI Symbol;Acc:MGI:1919433]	12	54746349	54795703
ENSMUSG00000005667	197.506	0.103017	0.427976	0.679073	Mthfd2	methylenetetrahydrofolate dehydrogenase (NAD+ dependent), methenyltetrahydrofolate cyclohydrolase [Source:MGI Symbol;Acc:MGI:1338850]	6	83305691	83325908
ENSMUSG00000005672	1884.8	0.0413258	0.66021	0.836515	Kit	KIT proto-oncogene receptor tyrosine kinase [Source:MGI Symbol;Acc:MGI:96677]	5	75574916	75656722
ENSMUSG00000005674	327.438	-0.312901	0.00158806	0.0220788	Tomm40l	translocase of outer mitochondrial membrane 40-like [Source:MGI Symbol;Acc:MGI:3589112]	1	171216011	171222514
ENSMUSG00000005682	713.813	0.281417	0.000208726	0.00577279	Pan2	PAN2 poly(A) specific ribonuclease subunit [Source:MGI Symbol;Acc:MGI:1918984]	10	128303335	128321358
ENSMUSG00000005683	5787.69	0.0506515	0.123467	0.34179	Cs	citrate synthase [Source:MGI Symbol;Acc:MGI:88529]	10	128337734	128362479
ENSMUSG00000005686	580.836	-0.031636	0.634696	0.821036	Ampd3	adenosine monophosphate deaminase 3 [Source:MGI Symbol;Acc:MGI:1096344]	7	110768206	110812405
ENSMUSG00000005687	1461.86	0.121514	0.00043832	0.00938481	Bcas2	breast carcinoma amplified sequence 2 [Source:MGI Symbol;Acc:MGI:1915433]	3	103171655	103179166
ENSMUSG00000005698	1657.95	0.0173609	0.631232	0.819345	Ctcf	CCCTC-binding factor [Source:MGI Symbol;Acc:MGI:109447]	8	105636568	105682922
ENSMUSG00000005699	301.89	0.0249711	0.802104	0.90961	Pard6a	par-6 family cell polarity regulator alpha [Source:MGI Symbol;Acc:MGI:1927223]	8	105701148	105703496
ENSMUSG00000005716	722.211	-0.0735732	0.694886	0.856472	Pvalb	parvalbumin [Source:MGI Symbol;Acc:MGI:97821]	15	78191114	78206400
ENSMUSG00000005718	93.6887	0.16618	0.175073	0.418394	Tfap4	transcription factor AP4 [Source:MGI Symbol;Acc:MGI:103239]	16	4544661	4559854
ENSMUSG00000005732	1406.56	0.078214	0.29415	0.556777	Ranbp1	RAN binding protein 1 [Source:MGI Symbol;Acc:MGI:96269]	16	18239784	18248732
ENSMUSG00000005774	395.73	0.199938	0.00469136	0.043893	Rfx5	regulatory factor X, 5 (influences HLA class II expression) [Source:MGI Symbol;Acc:MGI:1858421]	3	94954075	94961561
ENSMUSG00000005779	2651.55	0.0532991	0.565507	0.77738	Psmb4	proteasome (prosome, macropain) subunit, beta type 4 [Source:MGI Symbol;Acc:MGI:1098257]	3	94884093	94886961
ENSMUSG00000005802	1267.07	-0.0471494	0.499069	0.735795	Slc30a4	solute carrier family 30 (zinc transporter), member 4 [Source:MGI Symbol;Acc:MGI:1345282]	2	122681233	122702663
ENSMUSG00000005803	136.37	-0.163487	0.117366	0.332311	Sqor	sulfide quinone oxidoreductase [Source:MGI Symbol;Acc:MGI:1929899]	2	122765237	122809569
ENSMUSG00000005804	578.678	-0.0312257	0.585403	0.791314	Bloc1s6	biogenesis of lysosomal organelles complex-1, subunit 6, pallidin [Source:MGI Symbol;Acc:MGI:1927580]	2	122738503	122749475
ENSMUSG00000005813	905.047	-0.130483	0.00631125	0.053398	Metap1	methionyl aminopeptidase 1 [Source:MGI Symbol;Acc:MGI:1922874]	3	138458956	138489515
ENSMUSG00000005823	486.092	-0.0879402	0.194042	0.443352	Gpr108	G protein-coupled receptor 108 [Source:MGI Symbol;Acc:MGI:1925558]	17	57234635	57248446
ENSMUSG00000005846	1606.56	0.0732404	0.198553	0.449652	Rsl1d1	ribosomal L1 domain containing 1 [Source:MGI Symbol;Acc:MGI:1913659]	16	11192970	11203331
ENSMUSG00000005871	7075.6	-0.116634	0.10575	0.312759	Apc	APC, WNT signaling pathway regulator [Source:MGI Symbol;Acc:MGI:88039]	18	34220924	34322552
ENSMUSG00000005873	8046.13	-0.119974	0.0274815	0.137507	Reep5	receptor accessory protein 5 [Source:MGI Symbol;Acc:MGI:1270152]	18	34344885	34374070
ENSMUSG00000005881	2169.47	0.0159714	0.791836	0.903902	Ergic3	ERGIC and golgi 3 [Source:MGI Symbol;Acc:MGI:1913616]	2	156008045	156018279
ENSMUSG00000005882	1079.79	-0.0799801	0.0974482	0.29845	Uqcc1	ubiquinol-cytochrome c reductase complex assembly factor 1 [Source:MGI Symbol;Acc:MGI:1929472]	2	155846894	155930310
ENSMUSG00000005886	1922.9	-0.0573552	0.358705	0.619507	Ncoa2	nuclear receptor coactivator 2 [Source:MGI Symbol;Acc:MGI:1276533]	1	13139105	13374083
ENSMUSG00000005893	682.217	-0.497037	0.000175385	0.00513985	Nr2c2	nuclear receptor subfamily 2, group C, member 2 [Source:MGI Symbol;Acc:MGI:1352466]	6	92091390	92174294
ENSMUSG00000005897	316.743	-0.0310062	0.580892	0.787842	Nr2c1	nuclear receptor subfamily 2, group C, member 1 [Source:MGI Symbol;Acc:MGI:1352465]	10	94148023	94197211
ENSMUSG00000005899	1552.42	0.0782397	0.222673	0.477779	Smpd4	sphingomyelin phosphodiesterase 4 [Source:MGI Symbol;Acc:MGI:1924876]	16	17619354	17644828
ENSMUSG00000005907	445.545	-0.0557161	0.378832	0.638911	Pex1	peroxisomal biogenesis factor 1 [Source:MGI Symbol;Acc:MGI:1918632]	5	3596066	3637232
ENSMUSG00000005917	67.0187	-0.039305	0.74829	0.882878	Otx1	orthodenticle homeobox 1 [Source:MGI Symbol;Acc:MGI:97450]	11	21994764	22002897
ENSMUSG00000005936	1417.94	-0.0550351	0.10141	0.304772	Kctd20	potassium channel tetramerisation domain containing 20 [Source:MGI Symbol;Acc:MGI:1914239]	17	28951950	28969549
ENSMUSG00000005949	444.571	0.0767719	0.186875	0.434652	Ctns	cystinosis, nephropathic [Source:MGI Symbol;Acc:MGI:1932872]	11	73183596	73199042
ENSMUSG00000005950	46.1003	0.365441	0.0746667	0.25313	P2rx5	purinergic receptor P2X, ligand-gated ion channel, 5 [Source:MGI Symbol;Acc:MGI:2137026]	11	73160421	73172685
ENSMUSG00000005951	102.547	0.150214	0.133045	0.357413	Shpk	sedoheptulokinase [Source:MGI Symbol;Acc:MGI:1921887]	11	73199460	73224511
ENSMUSG00000005958	298.828	-0.02299	0.803323	0.910143	Ephb3	Eph receptor B3 [Source:MGI Symbol;Acc:MGI:104770]	16	21204755	21223305
ENSMUSG00000005968	75.3265	0.106033	0.374742	0.634734	Tuft1	tuftelin 1 [Source:MGI Symbol;Acc:MGI:109572]	3	94612757	94658872
ENSMUSG00000005973	479.468	-0.129533	0.089448	0.282009	Rcn1	reticulocalbin 1 [Source:MGI Symbol;Acc:MGI:104559]	2	105386291	105399319
ENSMUSG00000005980	113.855	-0.0448433	0.678956	0.846047	Dnase1	deoxyribonuclease I [Source:MGI Symbol;Acc:MGI:103157]	16	4036942	4040024
ENSMUSG00000005981	1219.34	-0.0837993	0.151743	0.385221	Trap1	TNF receptor-associated protein 1 [Source:MGI Symbol;Acc:MGI:1915265]	16	4039971	4077827
ENSMUSG00000005982	1081.54	0.00427914	0.913417	0.963004	Naa60	N(alpha)-acetyltransferase 60, NatF catalytic subunit [Source:MGI Symbol;Acc:MGI:1922013]	16	3872375	3904780
ENSMUSG00000005983	94.0696	-0.0780361	0.410664	0.665023	1700037C18Rik	RIKEN cDNA 1700037C18 gene [Source:MGI Symbol;Acc:MGI:1920511]	16	3895179	3908689
ENSMUSG00000005986	986.599	0.164272	0.00899089	0.0676013	Ankrd13d	ankyrin repeat domain 13 family, member D [Source:MGI Symbol;Acc:MGI:1915673]	19	4270180	4283137
ENSMUSG00000006005	2305.47	-0.0710222	0.296984	0.559382	Tpr	translocated promoter region, nuclear basket protein [Source:MGI Symbol;Acc:MGI:1922066]	1	150392838	150449935
ENSMUSG00000006010	1704.48	0.020856	0.589824	0.79456	Odr4	odr4 GPCR localization factor homolog [Source:MGI Symbol;Acc:MGI:2385108]	1	150361305	150393080
ENSMUSG00000006014	47.0037	0.482098	0.00302092	0.0337643	Prg4	proteoglycan 4 (megakaryocyte stimulating factor, articular superficial zone protein) [Source:MGI Symbol;Acc:MGI:1891344]	1	150449412	150466165
ENSMUSG00000006019	226.947	-0.0164671	0.831834	0.925159	Dhx34	DEAH (Asp-Glu-Ala-His) box polypeptide 34 [Source:MGI Symbol;Acc:MGI:1918973]	7	16197147	16222037
ENSMUSG00000006021	417.499	-0.0638404	0.308926	0.571344	Kptn	kaptin [Source:MGI Symbol;Acc:MGI:1890380]	7	16119895	16127516
ENSMUSG00000006024	5051.48	0.0791349	0.208319	0.461735	Napa	N-ethylmaleimide sensitive fusion protein attachment protein alpha [Source:MGI Symbol;Acc:MGI:104563]	7	16098458	16117975
ENSMUSG00000006050	1570.19	0.0934578	0.187137	0.435003	Sra1	steroid receptor RNA activator 1 [Source:MGI Symbol;Acc:MGI:1344414]	18	36666681	36670815
ENSMUSG00000006057	2808.97	-0.00609669	0.945203	0.975957	Atp5g1	ATP synthase, H+ transporting, mitochondrial F0 complex, subunit C1 (subunit 9) [Source:MGI Symbol;Acc:MGI:107653]	11	96068852	96075670
ENSMUSG00000006058	1300.07	0.104849	0.141725	0.36987	Snf8	SNF8, ESCRT-II complex subunit, homolog (S. cerevisiae) [Source:MGI Symbol;Acc:MGI:1343161]	11	96034885	96047430
ENSMUSG00000006095	1251.63	-0.00790493	0.921661	0.96579	Tbcb	tubulin folding cofactor B [Source:MGI Symbol;Acc:MGI:1913661]	7	30224131	30232272
ENSMUSG00000006127	1053.47	0.0480632	0.229227	0.485773	Inpp5k	inositol polyphosphate 5-phosphatase K [Source:MGI Symbol;Acc:MGI:1194899]	11	75630988	75648871
ENSMUSG00000006134	644.729	-0.338163	0.000276468	0.00683832	Crkl	v-crk avian sarcoma virus CT10 oncogene homolog-like [Source:MGI Symbol;Acc:MGI:104686]	16	17451987	17487434
ENSMUSG00000006154	178.045	0.0296221	0.922033	0.96579	Eps8l1	EPS8-like 1 [Source:MGI Symbol;Acc:MGI:1914675]	7	4460674	4480487
ENSMUSG00000006169	1226.47	-0.162158	0.000572798	0.0111655	Clint1	clathrin interactor 1 [Source:MGI Symbol;Acc:MGI:2144243]	11	45852051	45910625
ENSMUSG00000006179	24.2063	0.212224	0.304398	0.567034	Prss16	protease, serine 16 (thymus) [Source:MGI Symbol;Acc:MGI:1859181]	13	22002173	22009742
ENSMUSG00000006191	343.899	-0.0474325	0.503251	0.739326	Cdkal1	CDK5 regulatory subunit associated protein 1-like 1 [Source:MGI Symbol;Acc:MGI:1921765]	13	29191746	29855674
ENSMUSG00000006205	2651.41	-0.297307	7.49589e-05	0.00297886	Htra1	HtrA serine peptidase 1 [Source:MGI Symbol;Acc:MGI:1929076]	7	130936111	130985660
ENSMUSG00000006215	571.957	0.161809	0.00353988	0.0369901	Zbtb17	zinc finger and BTB domain containing 17 [Source:MGI Symbol;Acc:MGI:107410]	4	141444654	141467930
ENSMUSG00000006218	25.302	0.00879544	0.963767	0.984107	Fam131c	family with sequence similarity 131, member C [Source:MGI Symbol;Acc:MGI:2685539]	4	141368220	141384175
ENSMUSG00000006219	69.8756	-0.281045	0.0379771	0.168209	Fblim1	filamin binding LIM protein 1 [Source:MGI Symbol;Acc:MGI:1921452]	4	141576062	141606096
ENSMUSG00000006235	90.1288	0.148075	0.280428	0.541643	Epor	erythropoietin receptor [Source:MGI Symbol;Acc:MGI:95408]	9	21958897	21963506
ENSMUSG00000006241	270.632	0.0688958	0.405168	0.660601	Ccdc159	coiled-coil domain containing 159 [Source:MGI Symbol;Acc:MGI:1914369]	9	21927471	21935872
ENSMUSG00000006262	1037.36	-0.031443	0.617843	0.811805	Mob1b	MOB kinase activator 1B [Source:MGI Symbol;Acc:MGI:1915723]	5	88720855	88764220
ENSMUSG00000006273	13279.7	-0.0721399	0.215686	0.470836	Atp6v1b2	ATPase, H+ transporting, lysosomal V1 subunit B2 [Source:MGI Symbol;Acc:MGI:109618]	8	69088646	69113711
ENSMUSG00000006276	1151.45	0.155534	0.00331717	0.0356817	Eps15l1	epidermal growth factor receptor pathway substrate 15-like 1 [Source:MGI Symbol;Acc:MGI:104582]	8	72340999	72421460
ENSMUSG00000006281	190.325	-0.202441	0.0162685	0.0992314	Tep1	telomerase associated protein 1 [Source:MGI Symbol;Acc:MGI:109573]	14	50824059	50870560
ENSMUSG00000006288	793.054	0.0112183	0.850531	0.934044	Ttc5	tetratricopeptide repeat domain 5 [Source:MGI Symbol;Acc:MGI:2683584]	14	50765415	50785519
ENSMUSG00000006289	626.85	-0.0272792	0.697599	0.858268	Osgep	O-sialoglycoprotein endopeptidase [Source:MGI Symbol;Acc:MGI:1913496]	14	50906478	50924893
ENSMUSG00000006299	2560.67	-0.0243393	0.657388	0.834974	Aamp	angio-associated migratory protein [Source:MGI Symbol;Acc:MGI:107809]	1	74279840	74284738
ENSMUSG00000006301	813.27	-0.227867	0.0118781	0.0808853	Tmbim1	transmembrane BAX inhibitor motif containing 1 [Source:MGI Symbol;Acc:MGI:1916910]	1	74288247	74305622
ENSMUSG00000006304	5737.53	0.0268306	0.696728	0.85768	Arpc2	actin related protein 2/3 complex, subunit 2 [Source:MGI Symbol;Acc:MGI:1923959]	1	74236084	74268209
ENSMUSG00000006307	1481.15	0.22049	0.0282369	0.139752	Kmt2b	lysine (K)-specific methyltransferase 2B [Source:MGI Symbol;Acc:MGI:109565]	7	30568858	30588726
ENSMUSG00000006310	27.9467	-0.0395559	0.80588	0.911401	Zbtb32	zinc finger and BTB domain containing 32 [Source:MGI Symbol;Acc:MGI:1891838]	7	30589681	30598909
ENSMUSG00000006315	1188.61	-0.115148	0.254245	0.514942	Tmem147	transmembrane protein 147 [Source:MGI Symbol;Acc:MGI:1915011]	7	30727701	30729540
ENSMUSG00000006333	6399.84	-0.0852138	0.329677	0.59205	Rps9	ribosomal protein S9 [Source:MGI Symbol;Acc:MGI:1924096]	7	3703993	3706897
ENSMUSG00000006335	481.469	0.133926	0.0359859	0.162266	Tfpt	TCF3 (E2A) fusion partner [Source:MGI Symbol;Acc:MGI:1916964]	7	3620324	3629929
ENSMUSG00000006342	56.6933	-0.00736283	0.961235	0.98327	Susd2	sushi domain containing 2 [Source:MGI Symbol;Acc:MGI:1918983]	10	75636706	75644008
ENSMUSG00000006344	58.7133	-0.355143	0.00329865	0.0356628	Ggt5	gamma-glutamyltransferase 5 [Source:MGI Symbol;Acc:MGI:1346063]	10	75589340	75617200
ENSMUSG00000006345	40.8121	-0.181421	0.212995	0.467739	Ggt1	gamma-glutamyltransferase 1 [Source:MGI Symbol;Acc:MGI:95706]	10	75561604	75586200
ENSMUSG00000006356	1284.15	0.00941971	0.899964	0.956711	Crip2	cysteine rich protein 2 [Source:MGI Symbol;Acc:MGI:1915587]	12	113140236	113145506
ENSMUSG00000006360	154.615	-0.022984	0.864728	0.940492	Crip1	cysteine-rich protein 1 (intestinal) [Source:MGI Symbol;Acc:MGI:88501]	12	113146316	113153879
ENSMUSG00000006362	474.486	-0.0539695	0.524582	0.75199	Cbfa2t3	CBFA2/RUNX1 translocation partner 3 [Source:MGI Symbol;Acc:MGI:1338013]	8	122625141	122699109
ENSMUSG00000006369	191.315	0.176912	0.161449	0.39997	Fbln1	fibulin 1 [Source:MGI Symbol;Acc:MGI:95487]	15	85205949	85286535
ENSMUSG00000006373	8122.17	0.137091	0.0523693	0.204504	Pgrmc1	progesterone receptor membrane component 1 [Source:MGI Symbol;Acc:MGI:1858305]	X	36598206	36606079
ENSMUSG00000006378	190.419	-0.199125	0.106599	0.314157	Gcat	glycine C-acetyltransferase (2-amino-3-ketobutyrate-coenzyme A ligase) [Source:MGI Symbol;Acc:MGI:1349389]	15	79030874	79038353
ENSMUSG00000006386	194.275	0.0555887	0.654402	0.832727	Tek	TEK receptor tyrosine kinase [Source:MGI Symbol;Acc:MGI:98664]	4	94739289	94874976
ENSMUSG00000006390	433.785	0.0866838	0.275737	0.536641	Elovl1	elongation of very long chain fatty acids (FEN1/Elo2, SUR4/Elo3, yeast)-like 1 [Source:MGI Symbol;Acc:MGI:1858959]	4	118428093	118432953
ENSMUSG00000006392	560.234	0.0251783	0.669826	0.840106	Med8	mediator complex subunit 8 [Source:MGI Symbol;Acc:MGI:1915269]	4	118409337	118415782
ENSMUSG00000006395	147.544	0.245079	0.012583	0.0839164	Hyi	hydroxypyruvate isomerase (putative) [Source:MGI Symbol;Acc:MGI:1915430]	4	118359990	118362744
ENSMUSG00000006403	372.407	-0.25099	0.240676	0.499213	Adamts4	a disintegrin-like and metallopeptidase (reprolysin type) with thrombospondin type 1 motif, 4 [Source:MGI Symbol;Acc:MGI:1339949]	1	171250421	171260637
ENSMUSG00000006411	160.061	-0.128169	0.147196	0.379057	Nectin4	nectin cell adhesion molecule 4 [Source:MGI Symbol;Acc:MGI:1918990]	1	171370099	171388598
ENSMUSG00000006412	1607.79	0.100808	0.0841847	0.272427	Pfdn2	prefoldin 2 [Source:MGI Symbol;Acc:MGI:1276111]	1	171345670	171359254
ENSMUSG00000006418	1141.67	-0.0264024	0.668449	0.839736	Rnf114	ring finger protein 114 [Source:MGI Symbol;Acc:MGI:1933159]	2	167492645	167516173
ENSMUSG00000006423	1404.63	-0.101515	0.00586516	0.0506338	C330007P06Rik	RIKEN cDNA C330007P06 gene [Source:MGI Symbol;Acc:MGI:1924894]	X	36823737	36874111
ENSMUSG00000006435	3191.93	-0.0420958	0.512234	0.744874	Neurl1a	neuralized E3 ubiquitin protein ligase 1A [Source:MGI Symbol;Acc:MGI:1334263]	19	47178820	47259441
ENSMUSG00000006442	693.096	0.0787908	0.333235	0.596125	Srm	spermidine synthase [Source:MGI Symbol;Acc:MGI:102690]	4	148591503	148594993
ENSMUSG00000006445	19.077	0.145297	0.558409	0.772815	Epha2	Eph receptor A2 [Source:MGI Symbol;Acc:MGI:95278]	4	141301240	141329384
ENSMUSG00000006456	419.959	-0.101743	0.0496355	0.198689	Rbm14	RNA binding motif protein 14 [Source:MGI Symbol;Acc:MGI:1929092]	19	4800569	4811634
ENSMUSG00000006457	24.6097	0.099832	0.638975	0.82355	Actn3	actinin alpha 3 [Source:MGI Symbol;Acc:MGI:99678]	19	4861216	4877909
ENSMUSG00000006463	522.018	0.112628	0.0147046	0.093234	Zdhhc24	zinc finger, DHHC domain containing 24 [Source:MGI Symbol;Acc:MGI:1917855]	19	4878668	4885397
ENSMUSG00000006464	889.722	0.0454337	0.398176	0.654285	Bbs1	Bardet-Biedl syndrome 1 (human) [Source:MGI Symbol;Acc:MGI:1277215]	19	4886878	4906628
ENSMUSG00000006471	890.323	0.266775	0.000276216	0.00683832	Ndor1	NADPH dependent diflavin oxidoreductase 1 [Source:MGI Symbol;Acc:MGI:1926047]	2	25244821	25256022
ENSMUSG00000006476	13140.6	-0.0866892	0.0853107	0.274491	Nsmf	NMDA receptor synaptonuclear signaling and neuronal migration factor [Source:MGI Symbol;Acc:MGI:1861755]	2	25054355	25062881
ENSMUSG00000006494	1476.49	-0.106139	0.0211856	0.116045	Pdk1	pyruvate dehydrogenase kinase, isoenzyme 1 [Source:MGI Symbol;Acc:MGI:1926119]	2	71873224	71903858
ENSMUSG00000006498	706.459	0.0700073	0.130039	0.353136	Ptbp1	polypyrimidine tract binding protein 1 [Source:MGI Symbol;Acc:MGI:97791]	10	79854427	79864771
ENSMUSG00000006517	509.693	0.0614538	0.493638	0.731004	Mvd	mevalonate (diphospho) decarboxylase [Source:MGI Symbol;Acc:MGI:2179327]	8	122433601	122443422
ENSMUSG00000006519	452.484	-0.165565	0.112198	0.322495	Cyba	cytochrome b-245, alpha polypeptide [Source:MGI Symbol;Acc:MGI:1316658]	8	122424776	122432930
ENSMUSG00000006522	638.762	-0.283898	0.000146906	0.00459614	Itih3	inter-alpha trypsin inhibitor, heavy chain 3 [Source:MGI Symbol;Acc:MGI:96620]	14	30908572	30923760
ENSMUSG00000006526	402.699	0.0879825	0.155248	0.390701	Tmem110	transmembrane protein 110 [Source:MGI Symbol;Acc:MGI:1921500]	14	30825590	30877210
ENSMUSG00000006527	914.239	-0.0675331	0.0951401	0.293573	Sfmbt1	Scm-like with four mbt domains 1 [Source:MGI Symbol;Acc:MGI:1859609]	14	30714849	30822721
ENSMUSG00000006567	78.0853	0.172412	0.221788	0.476813	Atp7b	ATPase, Cu++ transporting, beta polypeptide [Source:MGI Symbol;Acc:MGI:103297]	8	21992785	22060305
ENSMUSG00000006575	5703.71	-0.0051565	0.923831	0.96645	Rundc3a	RUN domain containing 3A [Source:MGI Symbol;Acc:MGI:1858752]	11	102393403	102402555
ENSMUSG00000006576	2544.32	0.179209	0.00946647	0.069908	Slc4a3	solute carrier family 4 (anion exchanger), member 3 [Source:MGI Symbol;Acc:MGI:109350]	1	75546266	75562172
ENSMUSG00000006585	33.6342	0.0306799	0.866977	0.941508	Cdt1	chromatin licensing and DNA replication factor 1 [Source:MGI Symbol;Acc:MGI:1914427]	8	122568015	122573554
ENSMUSG00000006586	477.081	-0.105731	0.334423	0.597257	Runx1t1	RUNX1 translocation partner 1 [Source:MGI Symbol;Acc:MGI:104793]	4	13743436	13893649
ENSMUSG00000006589	636.112	0.0608669	0.526861	0.753233	Aprt	adenine phosphoribosyl transferase [Source:MGI Symbol;Acc:MGI:88061]	8	122574635	122576909
ENSMUSG00000006599	944.775	-0.0371843	0.405271	0.660701	Gtf2h1	general transcription factor II H, polypeptide 1 [Source:MGI Symbol;Acc:MGI:1277216]	7	46796103	46823800
ENSMUSG00000006611	194.888	-0.166067	0.0678202	0.2385	Hfe	hemochromatosis [Source:MGI Symbol;Acc:MGI:109191]	13	23702034	23710854
ENSMUSG00000006641	373.19	0.155124	0.0284529	0.140321	Slc5a6	solute carrier family 5 (sodium-dependent vitamin transporter), member 6 [Source:MGI Symbol;Acc:MGI:2660847]	5	31036036	31048924
ENSMUSG00000006649	32.6104	0.242696	0.201825	0.454041	Nphs1	nephrosis 1, nephrin [Source:MGI Symbol;Acc:MGI:1859637]	7	30458315	30487223
ENSMUSG00000006651	20026.3	0.147814	0.00104412	0.0160619	Aplp1	amyloid beta (A4) precursor-like protein 1 [Source:MGI Symbol;Acc:MGI:88046]	7	30434982	30445535
ENSMUSG00000006673	2083.63	0.00149136	0.964015	0.98413	Qrich1	glutamine-rich 1 [Source:MGI Symbol;Acc:MGI:1916482]	9	108516806	108560163
ENSMUSG00000006675	1480.91	0.123663	0.0263745	0.133932	P4htm	prolyl 4-hydroxylase, transmembrane (endoplasmic reticulum) [Source:MGI Symbol;Acc:MGI:1921693]	9	108578862	108597667
ENSMUSG00000006676	2628.17	0.0444456	0.298832	0.561391	Usp19	ubiquitin specific peptidase 19 [Source:MGI Symbol;Acc:MGI:1918722]	9	108490602	108502337
ENSMUSG00000006678	161.657	-0.206153	0.0187245	0.107543	Pola1	polymerase (DNA directed), alpha 1 [Source:MGI Symbol;Acc:MGI:99660]	X	93304767	93632155
ENSMUSG00000006699	8739.9	-0.0293751	0.591741	0.795944	Cdc42	cell division cycle 42 [Source:MGI Symbol;Acc:MGI:106211]	4	137319696	137357720
ENSMUSG00000006705	305.079	-0.0758893	0.200489	0.452613	Pknox1	Pbx/knotted 1 homeobox [Source:MGI Symbol;Acc:MGI:1201409]	17	31564734	31607693
ENSMUSG00000006711	572.502	0.0212955	0.770436	0.89402	D130043K22Rik	RIKEN cDNA D130043K22 gene [Source:MGI Symbol;Acc:MGI:3036268]	13	24845135	24901270
ENSMUSG00000006715	59.5925	-0.0250176	0.850097	0.933935	Gmnn	geminin [Source:MGI Symbol;Acc:MGI:1927344]	13	24751845	24761923
ENSMUSG00000006717	1683.6	0.0408836	0.70187	0.86056	Acot13	acyl-CoA thioesterase 13 [Source:MGI Symbol;Acc:MGI:1914084]	13	24817948	24831540
ENSMUSG00000006720	54.24	-0.000965959	0.994758	0.996902	Zfp184	zinc finger protein 184 (Kruppel-like) [Source:MGI Symbol;Acc:MGI:1922244]	13	21945094	21960779
ENSMUSG00000006724	18.9892	0.256253	0.180535	0.426589	Cyp27b1	cytochrome P450, family 27, subfamily b, polypeptide 1 [Source:MGI Symbol;Acc:MGI:1098274]	10	127048250	127053006
ENSMUSG00000006728	1045.79	0.104286	0.13301	0.357391	Cdk4	cyclin-dependent kinase 4 [Source:MGI Symbol;Acc:MGI:88357]	10	127063534	127067920
ENSMUSG00000006731	2044.05	0.0324476	0.602533	0.803224	B4galnt1	beta-1,4-N-acetyl-galactosaminyl transferase 1 [Source:MGI Symbol;Acc:MGI:1342057]	10	127165225	127172330
ENSMUSG00000006732	208.263	-0.15959	0.070836	0.244494	Mettl1	methyltransferase like 1 [Source:MGI Symbol;Acc:MGI:1339986]	10	127041414	127046365
ENSMUSG00000006736	738.543	-0.0981477	0.0962405	0.295816	Tspan31	tetraspanin 31 [Source:MGI Symbol;Acc:MGI:1914375]	10	127067280	127070264
ENSMUSG00000006740	6184.93	-0.146502	0.0172946	0.102976	Kif5b	kinesin family member 5B [Source:MGI Symbol;Acc:MGI:1098268]	18	6201002	6242174
ENSMUSG00000006763	291.748	-0.203862	0.00148396	0.0210578	Saal1	serum amyloid A-like 1 [Source:MGI Symbol;Acc:MGI:1926185]	7	46686108	46710680
ENSMUSG00000006764	35.2265	-0.125375	0.440705	0.688815	Tph2	tryptophan hydroxylase 2 [Source:MGI Symbol;Acc:MGI:2651811]	10	115078641	115185022
ENSMUSG00000006782	6083.24	-0.143893	0.285063	0.546677	Cnp	2',3'-cyclic nucleotide 3' phosphodiesterase [Source:MGI Symbol;Acc:MGI:88437]	11	100574904	100591729
ENSMUSG00000006784	60.7363	0.197956	0.243712	0.503386	Ttc25	tetratricopeptide repeat domain 25 [Source:MGI Symbol;Acc:MGI:1921657]	11	100545607	100572568
ENSMUSG00000006800	2411.9	-0.0531059	0.503733	0.739552	Sulf2	sulfatase 2 [Source:MGI Symbol;Acc:MGI:1919293]	2	166073089	166155663
ENSMUSG00000006818	2822.23	-0.0924317	0.0441837	0.186263	Sod2	superoxide dismutase 2, mitochondrial [Source:MGI Symbol;Acc:MGI:98352]	17	13006846	13040063
ENSMUSG00000006850	198.458	-0.100678	0.213135	0.467751	Tmco6	transmembrane and coiled-coil domains 6 [Source:MGI Symbol;Acc:MGI:1919233]	18	36735039	36742397
ENSMUSG00000006906	847.737	0.0114133	0.84083	0.929746	Stambp	STAM binding protein [Source:MGI Symbol;Acc:MGI:1917777]	6	83543211	83572729
ENSMUSG00000006920	1666.52	-0.0724569	0.107655	0.315565	Ezh1	enhancer of zeste 1 polycomb repressive complex 2 subunit [Source:MGI Symbol;Acc:MGI:1097695]	11	101191115	101226463
ENSMUSG00000006930	3735.49	0.0913029	0.609228	0.806612	Hap1	huntingtin-associated protein 1 [Source:MGI Symbol;Acc:MGI:1261831]	11	100347327	100356128
ENSMUSG00000006931	212.19	-0.00861788	0.924876	0.96703	P3h4	prolyl 3-hydroxylase family member 4 (non-enzymatic) [Source:MGI Symbol;Acc:MGI:1913430]	11	100408456	100414836
ENSMUSG00000006932	9150	-0.0415836	0.214031	0.468783	Ctnnb1	catenin (cadherin associated protein), beta 1 [Source:MGI Symbol;Acc:MGI:88276]	9	120929216	120960507
ENSMUSG00000006941	2545.67	0.149841	0.00778801	0.0615483	Eif1b	eukaryotic translation initiation factor 1B [Source:MGI Symbol;Acc:MGI:1916219]	9	120492232	120495330
ENSMUSG00000006958	1759.49	0.241651	0.000497636	0.0101705	Chrd	chordin [Source:MGI Symbol;Acc:MGI:1313268]	16	20733127	20742384
ENSMUSG00000006998	3755.66	-0.0890913	0.0885531	0.280394	Psmd2	proteasome (prosome, macropain) 26S subunit, non-ATPase, 2 [Source:MGI Symbol;Acc:MGI:1096584]	16	20651652	20663414
ENSMUSG00000007021	2491.77	0.117381	0.0493959	0.198251	Syngr3	synaptogyrin 3 [Source:MGI Symbol;Acc:MGI:1341881]	17	24685092	24689955
ENSMUSG00000007029	961.148	0.184226	0.0099629	0.0719863	Vars	valyl-tRNA synthetase [Source:MGI Symbol;Acc:MGI:90675]	17	35000987	35016322
ENSMUSG00000007033	40.7974	0.0482041	0.768326	0.893389	Hspa1l	heat shock protein 1-like [Source:MGI Symbol;Acc:MGI:96231]	17	34972703	34979285
ENSMUSG00000007036	1215.98	0.134565	0.00896594	0.0675428	Abhd16a	abhydrolase domain containing 16A [Source:MGI Symbol;Acc:MGI:99476]	17	35089263	35102987
ENSMUSG00000007038	1065.61	0.122646	0.0198532	0.111344	Neu1	neuraminidase 1 [Source:MGI Symbol;Acc:MGI:97305]	17	34931253	34935953
ENSMUSG00000007039	227.492	0.0378418	0.644969	0.827731	Ddah2	dimethylarginine dimethylaminohydrolase 2 [Source:MGI Symbol;Acc:MGI:1859016]	17	35059035	35062095
ENSMUSG00000007041	446.137	-0.140778	0.153143	0.387836	Clic1	chloride intracellular channel 1 [Source:MGI Symbol;Acc:MGI:2148924]	17	35049966	35058749
ENSMUSG00000007050	143.979	-0.0417571	0.629924	0.818573	Lsm2	LSM2 homolog, U6 small nuclear RNA and mRNA degradation associated [Source:MGI Symbol;Acc:MGI:90676]	17	34981862	34985891
ENSMUSG00000007080	57.3388	0.30748	0.0222455	0.119791	Pole	polymerase (DNA directed), epsilon [Source:MGI Symbol;Acc:MGI:1196391]	5	110286306	110337474
ENSMUSG00000007097	18414.7	-0.16188	0.00142044	0.0203398	Atp1a2	ATPase, Na+/K+ transporting, alpha 2 polypeptide [Source:MGI Symbol;Acc:MGI:88106]	1	172271709	172298064
ENSMUSG00000007122	26.3138	0.00102538	0.99555	0.997134	Casq1	calsequestrin 1 [Source:MGI Symbol;Acc:MGI:1309468]	1	172209894	172219868
ENSMUSG00000007207	1762.85	-0.0645293	0.413248	0.6673	Stx1a	syntaxin 1A (brain) [Source:MGI Symbol;Acc:MGI:109355]	5	135023482	135051100
ENSMUSG00000007216	139.499	0.0128996	0.89132	0.952448	Zfp775	zinc finger protein 775 [Source:MGI Symbol;Acc:MGI:2683557]	6	48602063	48623227
ENSMUSG00000007338	875.454	0.00657567	0.920801	0.965607	Mrpl49	mitochondrial ribosomal protein L49 [Source:MGI Symbol;Acc:MGI:108180]	19	6053622	6057785
ENSMUSG00000007379	31.9174	-0.0948787	0.602015	0.802806	Dennd2c	DENN/MADD domain containing 2C [Source:MGI Symbol;Acc:MGI:3036254]	3	103102604	103169769
ENSMUSG00000007411	1560.53	0.016465	0.660043	0.836515	Mark3	MAP/microtubule affinity regulating kinase 3 [Source:MGI Symbol;Acc:MGI:1341865]	12	111574523	111656221
ENSMUSG00000007415	1089.22	-0.154222	0.013472	0.087832	Gatad1	GATA zinc finger domain containing 1 [Source:MGI Symbol;Acc:MGI:1914460]	5	3632932	3657185
ENSMUSG00000007440	28.4434	-0.535146	0.0465541	0.191836	Pcdha11	protocadherin alpha 11 [Source:MGI Symbol;Acc:MGI:1298372]	18	37005203	37187657
ENSMUSG00000007458	2509.44	0.0168269	0.712499	0.865101	M6pr	mannose-6-phosphate receptor, cation dependent [Source:MGI Symbol;Acc:MGI:96904]	6	122308720	122317680
ENSMUSG00000007476	429.989	-0.0471858	0.426524	0.677658	Lrrc8a	leucine rich repeat containing 8A [Source:MGI Symbol;Acc:MGI:2652847]	2	30237715	30263790
ENSMUSG00000007564	10594.8	0.00822493	0.871719	0.943613	Ppp2r1a	protein phosphatase 2, regulatory subunit A, alpha [Source:MGI Symbol;Acc:MGI:1926334]	17	20945311	20965916
ENSMUSG00000007570	263.63	0.128379	0.155368	0.390828	Fance	Fanconi anemia, complementation group E [Source:MGI Symbol;Acc:MGI:1920025]	17	28313519	28326572
ENSMUSG00000007589	237.607	0.0788071	0.271102	0.532044	Tinf2	Terf1 (TRF1)-interacting nuclear factor 2 [Source:MGI Symbol;Acc:MGI:107246]	14	55674689	55681820
ENSMUSG00000007594	2139.14	-0.043686	0.505871	0.740962	Hapln4	hyaluronan and proteoglycan link protein 4 [Source:MGI Symbol;Acc:MGI:2679531]	8	70083457	70090862
ENSMUSG00000007603	1330.33	0.184249	0.00076365	0.0132644	Dus3l	dihydrouridine synthase 3-like (S. cerevisiae) [Source:MGI Symbol;Acc:MGI:2147092]	17	56764757	56770093
ENSMUSG00000007610	392.632	0.100162	0.13025	0.353404	Gtpbp3	GTP binding protein 3 [Source:MGI Symbol;Acc:MGI:1917609]	8	71488103	71499583
ENSMUSG00000007613	1580.55	-0.181867	0.0197574	0.111243	Tgfbr1	transforming growth factor, beta receptor I [Source:MGI Symbol;Acc:MGI:98728]	4	47353222	47414931
ENSMUSG00000007617	1906.61	-0.424704	1.79474e-08	7.8874e-06	Homer1	homer scaffolding protein 1 [Source:MGI Symbol;Acc:MGI:1347345]	13	93299635	93405129
ENSMUSG00000007646	70.059	0.0236926	0.831862	0.925159	Rad51c	RAD51 paralog C [Source:MGI Symbol;Acc:MGI:2150020]	11	87376645	87404954
ENSMUSG00000007653	1141.71	-0.411257	0.0224321	0.120442	Gabrb2	gamma-aminobutyric acid (GABA) A receptor, subunit beta 2 [Source:MGI Symbol;Acc:MGI:95620]	11	42419757	42629028
ENSMUSG00000007655	373.104	0.0707837	0.284155	0.545934	Cav1	caveolin 1, caveolae protein [Source:MGI Symbol;Acc:MGI:102709]	6	17306335	17341452
ENSMUSG00000007656	2604.61	-0.114362	0.172668	0.414873	Arpp19	cAMP-regulated phosphoprotein 19 [Source:MGI Symbol;Acc:MGI:1891691]	9	75037614	75060313
ENSMUSG00000007659	1697.94	-0.00867182	0.835092	0.926591	Bcl2l1	BCL2-like 1 [Source:MGI Symbol;Acc:MGI:88139]	2	152780668	152831728
ENSMUSG00000007670	1687.91	0.141038	0.0461454	0.191254	Khsrp	KH-type splicing regulatory protein [Source:MGI Symbol;Acc:MGI:1336214]	17	57021051	57031522
ENSMUSG00000007682	929.679	-0.427288	5.07554e-09	3.80351e-06	Dio2	deiodinase, iodothyronine, type II [Source:MGI Symbol;Acc:MGI:1338833]	12	90724552	90738438
ENSMUSG00000007721	1684.69	-0.0475761	0.605426	0.804695	Ccdc124	coiled-coil domain containing 124 [Source:MGI Symbol;Acc:MGI:1916403]	8	70868227	70873935
ENSMUSG00000007739	2639.44	-0.0655491	0.353946	0.614913	Cct4	chaperonin containing Tcp1, subunit 4 (delta) [Source:MGI Symbol;Acc:MGI:104689]	11	22990519	23003780
ENSMUSG00000007777	502.822	-0.0284565	0.792545	0.904313	0610009B22Rik	RIKEN cDNA 0610009B22 gene [Source:MGI Symbol;Acc:MGI:1913300]	11	51685386	51688874
ENSMUSG00000007783	2418.38	-0.0168066	0.612357	0.808122	Cpt1c	carnitine palmitoyltransferase 1c [Source:MGI Symbol;Acc:MGI:2446526]	7	44959372	44974851
ENSMUSG00000007805	19.7294	0.207925	0.325478	0.587544	Twist2	twist basic helix-loop-helix transcription factor 2 [Source:MGI Symbol;Acc:MGI:104685]	1	91801461	91848028
ENSMUSG00000007812	835.439	-0.0303633	0.619443	0.813161	Zfp655	zinc finger protein 655 [Source:MGI Symbol;Acc:MGI:1919861]	5	145231715	145247302
ENSMUSG00000007815	3027.62	-0.12844	0.0103545	0.0735993	Rhoa	ras homolog family member A [Source:MGI Symbol;Acc:MGI:1096342]	9	108306129	108337934
ENSMUSG00000007817	2448.46	-0.0238674	0.697105	0.857862	Zmiz1	zinc finger, MIZ-type containing 1 [Source:MGI Symbol;Acc:MGI:3040693]	14	25459185	25666743
ENSMUSG00000007827	365.218	-0.0646759	0.519647	0.748997	Ankrd26	ankyrin repeat domain 26 [Source:MGI Symbol;Acc:MGI:1917887]	6	118501308	118562226
ENSMUSG00000007833	140.876	0.0469348	0.605658	0.804868	Aldh16a1	aldehyde dehydrogenase 16 family, member A1 [Source:MGI Symbol;Acc:MGI:1916998]	7	45140684	45154584
ENSMUSG00000007836	3028.77	0.163297	0.000471851	0.00987437	Hnrnpa0	heterogeneous nuclear ribonucleoprotein A0 [Source:MGI Symbol;Acc:MGI:1924384]	13	58125879	58128556
ENSMUSG00000007837	81.5377	-0.13191	0.314278	0.577144	Prrg2	proline-rich Gla (G-carboxyglutamic acid) polypeptide 2 [Source:MGI Symbol;Acc:MGI:1929596]	7	45053584	45062677
ENSMUSG00000007850	7924.07	0.0808585	0.0893677	0.282009	Hnrnph1	heterogeneous nuclear ribonucleoprotein H1 [Source:MGI Symbol;Acc:MGI:1891925]	11	50376990	50386528
ENSMUSG00000007867	193.462	0.121949	0.104724	0.311185	Ift43	intraflagellar transport 43 [Source:MGI Symbol;Acc:MGI:1923661]	12	86082541	86162459
ENSMUSG00000007872	638.095	0.164879	0.0112361	0.0778583	Id3	inhibitor of DNA binding 3 [Source:MGI Symbol;Acc:MGI:96398]	4	136143497	136145755
ENSMUSG00000007880	2171.97	-0.0925009	0.235378	0.493958	Arid1a	AT rich interactive domain 1A (SWI-like) [Source:MGI Symbol;Acc:MGI:1935147]	4	133679008	133756769
ENSMUSG00000007888	353.668	0.23728	0.118736	0.334625	Crlf1	cytokine receptor-like factor 1 [Source:MGI Symbol;Acc:MGI:1340030]	8	70493158	70504081
ENSMUSG00000007891	24703.4	-0.523789	3.22654e-06	0.000345415	Ctsd	cathepsin D [Source:MGI Symbol;Acc:MGI:88562]	7	142375911	142388038
ENSMUSG00000007892	15571.1	-0.188232	0.265603	0.526242	Rplp1	ribosomal protein, large, P1 [Source:MGI Symbol;Acc:MGI:1927099]	9	61913284	61914542
ENSMUSG00000007908	435.118	-0.0276929	0.6629	0.837509	Hmgcll1	3-hydroxymethyl-3-methylglutaryl-Coenzyme A lyase-like 1 [Source:MGI Symbol;Acc:MGI:2446108]	9	76014855	76136350
ENSMUSG00000007944	630.138	0.0186248	0.892277	0.953044	Ttc9b	tetratricopeptide repeat domain 9B [Source:MGI Symbol;Acc:MGI:1920282]	7	27653915	27657346
ENSMUSG00000007950	2641.57	-0.0494165	0.5132	0.745151	Abhd8	abhydrolase domain containing 8 [Source:MGI Symbol;Acc:MGI:1918946]	8	71456705	71463655
ENSMUSG00000007987	926.756	-0.192722	0.0342983	0.157546	Ift22	intraflagellar transport 22 [Source:MGI Symbol;Acc:MGI:1914536]	5	136908150	136915404
ENSMUSG00000007989	140.839	-0.71081	1.12223e-05	0.000833046	Fzd3	frizzled class receptor 3 [Source:MGI Symbol;Acc:MGI:108476]	14	65192449	65262463
ENSMUSG00000008028	166.002	0.253292	0.0272105	0.136814	1700008O03Rik	RIKEN cDNA 1700008O03 gene [Source:MGI Symbol;Acc:MGI:1916599]	7	44360043	44385820
ENSMUSG00000008035	1480.69	-0.152448	0.00798213	0.0626092	Mid1ip1	Mid1 interacting protein 1 (gastrulation specific G12-like (zebrafish)) [Source:MGI Symbol;Acc:MGI:1915291]	X	10715013	10719690
ENSMUSG00000008036	3093.97	0.0949132	0.261176	0.52212	Ap2s1	adaptor-related protein complex 2, sigma 1 subunit [Source:MGI Symbol;Acc:MGI:2141861]	7	16738410	16749294
ENSMUSG00000008090	434.714	0.0286253	0.690394	0.853616	Fgfrl1	fibroblast growth factor receptor-like 1 [Source:MGI Symbol;Acc:MGI:2150920]	5	108692382	108706924
ENSMUSG00000008129	44.3705	0.119052	0.394356	0.651068	4930432K21Rik	RIKEN cDNA 4930432K21 gene [Source:MGI Symbol;Acc:MGI:1921916]	8	84148025	84172590
ENSMUSG00000008136	680.375	0.215543	0.0425203	0.181438	Fhl2	four and a half LIM domains 2 [Source:MGI Symbol;Acc:MGI:1338762]	1	43123074	43196984
ENSMUSG00000008140	2310.49	-0.260338	0.00147325	0.0209247	Emc10	ER membrane protein complex subunit 10 [Source:MGI Symbol;Acc:MGI:1916933]	7	44489937	44496529
ENSMUSG00000008153	4362.77	-0.0652286	0.273464	0.534453	Clstn3	calsyntenin 3 [Source:MGI Symbol;Acc:MGI:2178323]	6	124430759	124464794
ENSMUSG00000008167	285.227	-0.0480565	0.508229	0.742511	Fbxw9	F-box and WD-40 domain protein 9 [Source:MGI Symbol;Acc:MGI:1915878]	8	85060055	85067124
ENSMUSG00000008200	1554.93	0.315668	3.02088e-08	1.18849e-05	Fnbp4	formin binding protein 4 [Source:MGI Symbol;Acc:MGI:1860513]	2	90745370	90781021
ENSMUSG00000008206	1950.07	0.149504	0.0304605	0.146548	Cers4	ceramide synthase 4 [Source:MGI Symbol;Acc:MGI:1914510]	8	4493026	4531680
ENSMUSG00000008226	919.496	-0.163605	0.00340346	0.0360877	Scrn3	secernin 3 [Source:MGI Symbol;Acc:MGI:1921866]	2	73312601	73337818
ENSMUSG00000008301	978.431	0.0158773	0.768376	0.893389	Phax	phosphorylated adaptor for RNA export [Source:MGI Symbol;Acc:MGI:1891839]	18	56562443	56587712
ENSMUSG00000008305	1237.5	0.0882913	0.207118	0.460446	Tle1	transducin-like enhancer of split 1 [Source:MGI Symbol;Acc:MGI:104636]	4	72117142	72200919
ENSMUSG00000008307	103.751	0.217961	0.0878381	0.279444	1700109H08Rik	RIKEN cDNA 1700109H08 gene [Source:MGI Symbol;Acc:MGI:1924286]	5	3571566	3584356
ENSMUSG00000008318	152.219	0.0118853	0.911076	0.961997	Relt	RELT tumor necrosis factor receptor [Source:MGI Symbol;Acc:MGI:2443373]	7	100845847	100863446
ENSMUSG00000008333	921.574	-0.0140661	0.858792	0.937719	Snrpb2	U2 small nuclear ribonucleoprotein B [Source:MGI Symbol;Acc:MGI:104805]	2	143063039	143072853
ENSMUSG00000008348	2896.04	0.157746	0.00976977	0.0711791	Ubc	ubiquitin C [Source:MGI Symbol;Acc:MGI:98889]	5	125385965	125390202
ENSMUSG00000008373	984.985	0.00276732	0.964656	0.984359	Prpf31	pre-mRNA processing factor 31 [Source:MGI Symbol;Acc:MGI:1916238]	7	3629985	3642486
ENSMUSG00000008384	117.944	0.214195	0.043142	0.183246	Sertad1	SERTA domain containing 1 [Source:MGI Symbol;Acc:MGI:1913438]	7	27486910	27490316
ENSMUSG00000008393	1138.29	-0.159034	0.120696	0.337371	Carhsp1	calcium regulated heat stable protein 1 [Source:MGI Symbol;Acc:MGI:1196368]	16	8658580	8672155
ENSMUSG00000008398	332.218	-0.156868	0.0461982	0.191372	Elk3	ELK3, member of ETS oncogene family [Source:MGI Symbol;Acc:MGI:101762]	10	93247414	93311135
ENSMUSG00000008429	879.177	0.00150925	0.971478	0.987285	Herpud2	HERPUD family member 2 [Source:MGI Symbol;Acc:MGI:1915393]	9	25108132	25151820
ENSMUSG00000008435	507.174	0.214653	0.0142205	0.0909708	Rdh13	retinol dehydrogenase 13 (all-trans and 9-cis) [Source:MGI Symbol;Acc:MGI:1918732]	7	4424770	4445649
ENSMUSG00000008438	26.8061	-0.0768677	0.684836	0.84954	Adam21	a disintegrin and metallopeptidase domain 21 [Source:MGI Symbol;Acc:MGI:1861229]	12	81558584	81568474
ENSMUSG00000008450	645.641	-0.0430763	0.548319	0.766373	Nutf2	nuclear transport factor 2 [Source:MGI Symbol;Acc:MGI:1915301]	8	105860580	105879330
ENSMUSG00000008475	4185.96	-0.125425	0.110731	0.319697	Arpc5	actin related protein 2/3 complex, subunit 5 [Source:MGI Symbol;Acc:MGI:1915021]	1	152766542	152775597
ENSMUSG00000008489	1985.62	-0.0477233	0.5356	0.759345	Elavl2	ELAV like RNA binding protein 1 [Source:MGI Symbol;Acc:MGI:1100887]	4	91250763	91400785
ENSMUSG00000008496	262.239	-0.0641869	0.461359	0.705268	Pou2f2	POU domain, class 2, transcription factor 2 [Source:MGI Symbol;Acc:MGI:101897]	7	25087344	25179726
ENSMUSG00000008540	377.517	0.0331538	0.70477	0.861635	Mgst1	microsomal glutathione S-transferase 1 [Source:MGI Symbol;Acc:MGI:1913850]	6	138140316	138156755
ENSMUSG00000008575	3886.84	-0.0748353	0.153901	0.388629	Nfib	nuclear factor I/B [Source:MGI Symbol;Acc:MGI:103188]	4	82290173	82705750
ENSMUSG00000008604	2046.53	-0.0473522	0.277086	0.538164	Ubqln4	ubiquilin 4 [Source:MGI Symbol;Acc:MGI:2150152]	3	88553758	88569725
ENSMUSG00000008658	9032.47	0.0603413	0.33501	0.597807	Rbfox1	RNA binding protein, fox-1 homolog (C. elegans) 1 [Source:MGI Symbol;Acc:MGI:1926224]	16	5885355	7411526
ENSMUSG00000008668	4561.74	0.0205904	0.855399	0.936247	Rps18	ribosomal protein S18 [Source:MGI Symbol;Acc:MGI:98146]	17	33951999	33956001
ENSMUSG00000008682	5513.33	-0.213692	0.0289201	0.142046	Rpl10	ribosomal protein L10 [Source:MGI Symbol;Acc:MGI:105943]	X	74270812	74273135
ENSMUSG00000008683	5654.09	-0.117634	0.201487	0.45362	Rps15a	ribosomal protein S15A [Source:MGI Symbol;Acc:MGI:2389091]	7	118104372	118116188
ENSMUSG00000008690	1721	-0.171355	0.00190446	0.0251642	Ncaph2	non-SMC condensin II complex, subunit H2 [Source:MGI Symbol;Acc:MGI:1289164]	15	89355719	89372826
ENSMUSG00000008730	3089.84	-0.123471	0.0241713	0.126584	Hipk1	homeodomain interacting protein kinase 1 [Source:MGI Symbol;Acc:MGI:1314873]	3	103739815	103791563
ENSMUSG00000008734	2978.16	-0.158239	0.0379244	0.168023	Gprc5b	G protein-coupled receptor, family C, group 5, member B [Source:MGI Symbol;Acc:MGI:1927596]	7	118972047	118995211
ENSMUSG00000008763	2344.33	-0.244008	7.36251e-05	0.00295571	Man1a2	mannosidase, alpha, class 1A, member 2 [Source:MGI Symbol;Acc:MGI:104676]	3	100562208	100685503
ENSMUSG00000008822	520.809	0.0810977	0.491245	0.729221	Acyp1	acylphosphatase 1, erythrocyte (common) type [Source:MGI Symbol;Acc:MGI:1913454]	12	85272398	85288438
ENSMUSG00000008845	18.3761	0.119711	0.597899	0.799757	Cd163	CD163 antigen [Source:MGI Symbol;Acc:MGI:2135946]	6	124304656	124330527
ENSMUSG00000008855	2765.02	0.0701599	0.098884	0.301052	Hdac5	histone deacetylase 5 [Source:MGI Symbol;Acc:MGI:1333784]	11	102194432	102230166
ENSMUSG00000008859	1592.53	-0.0733937	0.158785	0.396133	Rala	v-ral simian leukemia viral oncogene A (ras related) [Source:MGI Symbol;Acc:MGI:1927243]	13	17880571	17944239
ENSMUSG00000008892	2399.56	-0.000499284	0.994135	0.996795	Vdac3	voltage-dependent anion channel 3 [Source:MGI Symbol;Acc:MGI:106922]	8	22577075	22593813
ENSMUSG00000008958	619.679	0.119093	0.0219055	0.118626	Vps72	vacuolar protein sorting 72 [Source:MGI Symbol;Acc:MGI:1202305]	3	95111022	95123051
ENSMUSG00000008976	773.08	-0.123813	0.0346577	0.158457	Gabpa	GA repeat binding protein, alpha [Source:MGI Symbol;Acc:MGI:95610]	16	84834925	84863779
ENSMUSG00000008999	121.834	0.213213	0.0876627	0.279317	Bmp7	bone morphogenetic protein 7 [Source:MGI Symbol;Acc:MGI:103302]	2	172868012	172940321
ENSMUSG00000009013	7152.21	0.036845	0.652427	0.831828	Dynll1	dynein light chain LC8-type 1 [Source:MGI Symbol;Acc:MGI:1861457]	5	115297110	115300999
ENSMUSG00000009030	722.225	-0.0445472	0.454937	0.700261	Pdcl	phosducin-like [Source:MGI Symbol;Acc:MGI:1914716]	2	37350074	37359332
ENSMUSG00000009035	962.472	0.0273078	0.489633	0.728127	Tmem184b	transmembrane protein 184b [Source:MGI Symbol;Acc:MGI:2445179]	15	79360684	79403569
ENSMUSG00000009073	2472.46	-0.122968	0.0388931	0.170776	Nf2	neurofibromin 2 [Source:MGI Symbol;Acc:MGI:97307]	11	4765845	4849536
ENSMUSG00000009075	3808.36	-0.0350598	0.669634	0.840104	Cabp7	calcium binding protein 7 [Source:MGI Symbol;Acc:MGI:2183437]	11	4736892	4746778
ENSMUSG00000009076	294.099	-0.00942955	0.923947	0.96645	Zmat5	zinc finger, matrin type 5 [Source:MGI Symbol;Acc:MGI:1914428]	11	4704678	4737669
ENSMUSG00000009079	6352.22	0.201385	0.000101502	0.00364689	Ewsr1	Ewing sarcoma breakpoint region 1 [Source:MGI Symbol;Acc:MGI:99960]	11	5069689	5099266
ENSMUSG00000009090	3126.79	-0.0638528	0.109958	0.318558	Ap1b1	adaptor protein complex AP-1, beta 1 subunit [Source:MGI Symbol;Acc:MGI:1096368]	11	4986824	5042791
ENSMUSG00000009092	19.7963	-0.160746	0.450669	0.696404	Derl3	Der1-like domain family, member 3 [Source:MGI Symbol;Acc:MGI:1917627]	10	75893413	75895941
ENSMUSG00000009112	770.676	-0.225646	1.16718e-05	0.000842567	Bcl2l13	BCL2-like 13 (apoptosis facilitator) [Source:MGI Symbol;Acc:MGI:2136959]	6	120836212	120892842
ENSMUSG00000009145	23.1243	0.168562	0.527124	0.753233	Dqx1	DEAQ RNA-dependent ATPase [Source:MGI Symbol;Acc:MGI:2136388]	6	83057844	83067318
ENSMUSG00000009207	1133.11	0.00655173	0.921839	0.96579	Lnpk	lunapark, ER junction formation factor [Source:MGI Symbol;Acc:MGI:1918115]	2	74520291	74579435
ENSMUSG00000009216	3095.9	0.374642	0.0239925	0.126193	Fam163b	family with sequence similarity 163, member B [Source:MGI Symbol;Acc:MGI:1926106]	2	27110380	27142491
ENSMUSG00000009281	206.452	0.0341776	0.845988	0.932193	Rarres2	retinoic acid receptor responder (tazarotene induced) 2 [Source:MGI Symbol;Acc:MGI:1918910]	6	48569696	48572789
ENSMUSG00000009291	1421.79	-0.0461532	0.305318	0.567207	Pttg1ip	pituitary tumor-transforming 1 interacting protein [Source:MGI Symbol;Acc:MGI:2652132]	10	77581720	77598732
ENSMUSG00000009292	808.937	0.00207814	0.975806	0.988709	Trpm2	transient receptor potential cation channel, subfamily M, member 2 [Source:MGI Symbol;Acc:MGI:1351901]	10	77907722	77970563
ENSMUSG00000009293	865.461	-0.131094	0.0720904	0.247278	Ube2g2	ubiquitin-conjugating enzyme E2G 2 [Source:MGI Symbol;Acc:MGI:1343188]	10	77622275	77645993
ENSMUSG00000009356	20.519	-0.151309	0.445767	0.69257	Lpo	lactoperoxidase [Source:MGI Symbol;Acc:MGI:1923363]	11	87806428	87828289
ENSMUSG00000009376	128.219	-0.552811	0.00547878	0.0482752	Met	met proto-oncogene [Source:MGI Symbol;Acc:MGI:96969]	6	17463800	17573980
ENSMUSG00000009378	72.9868	0.340675	0.0560356	0.212183	Slc16a12	solute carrier family 16 (monocarboxylic acid transporters), member 12 [Source:MGI Symbol;Acc:MGI:2147716]	19	34668403	34747289
ENSMUSG00000009394	15080.3	-0.00560746	0.90639	0.959431	Syn2	synapsin II [Source:MGI Symbol;Acc:MGI:103020]	6	115134902	115282006
ENSMUSG00000009406	1615.08	-0.00162154	0.982282	0.992053	Elk1	ELK1, member of ETS oncogene family [Source:MGI Symbol;Acc:MGI:101833]	X	20933395	20950608
ENSMUSG00000009418	3556.95	0.169817	0.0425977	0.18162	Nav1	neuron navigator 1 [Source:MGI Symbol;Acc:MGI:2183683]	1	135434580	135607295
ENSMUSG00000009470	2104.05	-0.0912442	0.0844472	0.273052	Tnpo1	transportin 1 [Source:MGI Symbol;Acc:MGI:2681523]	13	98839019	98926384
ENSMUSG00000009535	1576.95	-0.0237927	0.689511	0.852919	Rnmt	RNA (guanine-7-) methyltransferase [Source:MGI Symbol;Acc:MGI:1915147]	18	68300355	68324852
ENSMUSG00000009549	2258.05	0.0262205	0.787159	0.901106	Srp14	signal recognition particle 14 [Source:MGI Symbol;Acc:MGI:107169]	2	118475850	118479711
ENSMUSG00000009551	18.8832	0.145791	0.531721	0.756773	6330409D20Rik	RIKEN cDNA 6330409D20 gene [Source:MGI Symbol;Acc:MGI:1917980]	2	32732620	32741016
ENSMUSG00000009555	1763.77	0.236832	0.000266888	0.00672114	Cdk9	cyclin-dependent kinase 9 (CDC2-related kinase) [Source:MGI Symbol;Acc:MGI:1328368]	2	32705784	32713076
ENSMUSG00000009563	502.466	0.145518	0.105887	0.312912	Tor2a	torsin family 2, member A [Source:MGI Symbol;Acc:MGI:1353596]	2	32757234	32762244
ENSMUSG00000009566	188.558	0.314857	1.15516e-05	0.000841607	Fpgs	folylpolyglutamyl synthetase [Source:MGI Symbol;Acc:MGI:95576]	2	32682609	32704145
ENSMUSG00000009569	5262.94	0.0802696	0.282192	0.54389	Mrtfb	myocardin related transcription factor B [Source:MGI Symbol;Acc:MGI:3050795]	16	13256481	13417529
ENSMUSG00000009575	5285.31	-0.186302	2.83459e-05	0.00151213	Cbx5	chromobox 5 [Source:MGI Symbol;Acc:MGI:109372]	15	103191544	103239816
ENSMUSG00000009585	186.028	-0.132262	0.188873	0.436619	Apobec3	apolipoprotein B mRNA editing enzyme, catalytic polypeptide 3 [Source:MGI Symbol;Acc:MGI:1933111]	15	79891659	79915906
ENSMUSG00000009614	206.649	-0.158972	0.0850297	0.274203	Sardh	sarcosine dehydrogenase [Source:MGI Symbol;Acc:MGI:2183102]	2	27188393	27248337
ENSMUSG00000009621	282.426	-0.105854	0.124683	0.34429	Vav2	vav 2 oncogene [Source:MGI Symbol;Acc:MGI:102718]	2	27262104	27427033
ENSMUSG00000009628	44.7134	-0.219857	0.260611	0.521427	Tex15	testis expressed gene 15 [Source:MGI Symbol;Acc:MGI:1934816]	8	33516738	33585582
ENSMUSG00000009630	2125.01	-0.0457213	0.477183	0.717713	Ppp2cb	protein phosphatase 2 (formerly 2A), catalytic subunit, beta isoform [Source:MGI Symbol;Acc:MGI:1321161]	8	33599625	33619441
ENSMUSG00000009633	94.2595	0.0588544	0.600352	0.801334	G0s2	G0/G1 switch gene 2 [Source:MGI Symbol;Acc:MGI:1316737]	1	193272161	193273217
ENSMUSG00000009640	537.475	0.044799	0.565045	0.77735	Dmap1	DNA methyltransferase 1-associated protein 1 [Source:MGI Symbol;Acc:MGI:1913483]	4	117674681	117682273
ENSMUSG00000009647	891.512	0.18124	0.00299693	0.0335677	Mcu	mitochondrial calcium uniporter [Source:MGI Symbol;Acc:MGI:3026965]	10	59446984	59616692
ENSMUSG00000009681	2294.09	-0.237502	1.0351e-05	0.000790749	Bcr	breakpoint cluster region [Source:MGI Symbol;Acc:MGI:88141]	10	75060592	75184921
ENSMUSG00000009687	343.36	0.0686758	0.470319	0.71158	Fxyd5	FXYD domain-containing ion transport regulator 5 [Source:MGI Symbol;Acc:MGI:1201785]	7	31032722	31042481
ENSMUSG00000009731	256.046	-0.00537891	0.939379	0.973468	Kcnd1	potassium voltage-gated channel, Shal-related family, member 1 [Source:MGI Symbol;Acc:MGI:96671]	X	7822289	7838280
ENSMUSG00000009733	451.218	-0.00687413	0.920602	0.965607	Tfcp2	transcription factor CP2 [Source:MGI Symbol;Acc:MGI:98509]	15	100498012	100552008
ENSMUSG00000009734	21.1761	-0.0358852	0.869682	0.942597	Pou6f2	POU domain, class 6, transcription factor 2 [Source:MGI Symbol;Acc:MGI:2443631]	13	18121098	18397686
ENSMUSG00000009739	1958.39	0.0989214	0.0379997	0.168256	Pou6f1	POU domain, class 6, transcription factor 1 [Source:MGI Symbol;Acc:MGI:102935]	15	100575318	100599984
ENSMUSG00000009741	2465.63	0.274657	3.14071e-07	6.67909e-05	Ubp1	upstream binding protein 1 [Source:MGI Symbol;Acc:MGI:104889]	9	113930934	113977202
ENSMUSG00000009772	45.4588	-0.0984599	0.536231	0.759761	Nuak2	NUAK family, SNF1-like kinase, 2 [Source:MGI Symbol;Acc:MGI:1921387]	1	132316126	132333488
ENSMUSG00000009828	608.936	0.0184782	0.758214	0.888312	Ick	intestinal cell kinase [Source:MGI Symbol;Acc:MGI:1934157]	9	78109192	78172107
ENSMUSG00000009863	2550.97	0.0319435	0.742842	0.880411	Sdhb	succinate dehydrogenase complex, subunit B, iron sulfur (Ip) [Source:MGI Symbol;Acc:MGI:1914930]	4	140961203	140979193
ENSMUSG00000009876	26.0157	-0.0154526	0.936412	0.972373	Cox4i2	cytochrome c oxidase subunit 4I2 [Source:MGI Symbol;Acc:MGI:2135755]	2	152754173	152765037
ENSMUSG00000009894	6622.48	0.0513384	0.451013	0.696789	Snap47	synaptosomal-associated protein, 47 [Source:MGI Symbol;Acc:MGI:1915076]	11	59407134	59451186
ENSMUSG00000009905	925.08	0.0507155	0.3142	0.577097	Kdsr	3-ketodihydrosphingosine reductase [Source:MGI Symbol;Acc:MGI:1918000]	1	106720459	106759727
ENSMUSG00000009907	1333.32	-0.0427711	0.301293	0.56392	Vps4b	vacuolar protein sorting 4B [Source:MGI Symbol;Acc:MGI:1100499]	1	106764071	106796728
ENSMUSG00000009927	7713.17	-0.048031	0.665961	0.839023	Rps25	ribosomal protein S25 [Source:MGI Symbol;Acc:MGI:1922867]	9	44407139	44410427
ENSMUSG00000009995	1221.45	0.11958	0.0118558	0.0807686	Taz	tafazzin [Source:MGI Symbol;Acc:MGI:109626]	X	74281912	74290151
ENSMUSG00000010021	67.5889	0.0699136	0.597874	0.799757	Kif19a	kinesin family member 19A [Source:MGI Symbol;Acc:MGI:2447024]	11	114765388	114790739
ENSMUSG00000010025	1132.28	-0.14952	0.00587515	0.0506338	Aldh3a2	aldehyde dehydrogenase family 3, subfamily A2 [Source:MGI Symbol;Acc:MGI:1353452]	11	61223417	61267464
ENSMUSG00000010044	72.7406	0.0322494	0.817727	0.9182	Zmynd10	zinc finger, MYND domain containing 10 [Source:MGI Symbol;Acc:MGI:2387863]	9	107547298	107551319
ENSMUSG00000010045	584.132	0.013085	0.856133	0.936728	Tmem115	transmembrane protein 115 [Source:MGI Symbol;Acc:MGI:1930765]	9	107533945	107538673
ENSMUSG00000010047	168.514	-0.0560186	0.568387	0.779152	Hyal2	hyaluronoglucosaminidase 2 [Source:MGI Symbol;Acc:MGI:1196334]	9	107567945	107572779
ENSMUSG00000010048	136.603	0.231295	0.00603135	0.0516249	Ifrd2	interferon-related developmental regulator 2 [Source:MGI Symbol;Acc:MGI:1316708]	9	107587642	107593385
ENSMUSG00000010051	57.7058	-0.191772	0.111671	0.321334	Hyal1	hyaluronoglucosaminidase 1 [Source:MGI Symbol;Acc:MGI:96298]	9	107576927	107581710
ENSMUSG00000010054	1236.67	0.0621224	0.392784	0.650247	Tusc2	tumor suppressor 2, mitochondrial calcium regulator [Source:MGI Symbol;Acc:MGI:1931086]	9	107563255	107566112
ENSMUSG00000010057	708.639	0.0845712	0.337046	0.600393	Nprl2	NPR2 like, GATOR1 complex subunit [Source:MGI Symbol;Acc:MGI:1914482]	9	107542226	107545706
ENSMUSG00000010064	1181.61	-0.0121594	0.85905	0.937769	Slc38a3	solute carrier family 38, member 3 [Source:MGI Symbol;Acc:MGI:1923507]	9	107650634	107669530
ENSMUSG00000010066	472.054	-0.0666925	0.623334	0.814759	Cacna2d2	calcium channel, voltage-dependent, alpha 2/delta subunit 2 [Source:MGI Symbol;Acc:MGI:1929813]	9	107399612	107529343
ENSMUSG00000010067	96.6499	-0.179755	0.0444042	0.186616	Rassf1	Ras association (RalGDS/AF-6) domain family member 1 [Source:MGI Symbol;Acc:MGI:1928386]	9	107551555	107562267
ENSMUSG00000010080	52.4409	0.249762	0.36799	0.628285	Epn3	epsin 3 [Source:MGI Symbol;Acc:MGI:1919139]	11	94489599	94499974
ENSMUSG00000010086	9546.82	0.168815	0.0462178	0.191402	Rnf112	ring finger protein 112 [Source:MGI Symbol;Acc:MGI:106611]	11	61448442	61454131
ENSMUSG00000010095	2517.67	0.119825	0.000272474	0.00682403	Slc3a2	solute carrier family 3 (activators of dibasic and neutral amino acid transport), member 2 [Source:MGI Symbol;Acc:MGI:96955]	19	8706882	8723369
ENSMUSG00000010097	3132.96	0.0801216	0.106424	0.313809	Nxf1	nuclear RNA export factor 1 [Source:MGI Symbol;Acc:MGI:1858330]	19	8757073	8770922
ENSMUSG00000010110	1522.02	0.00365244	0.931489	0.970334	Stx5a	syntaxin 5A [Source:MGI Symbol;Acc:MGI:1928483]	19	8741413	8756069
ENSMUSG00000010122	19.6608	0.271962	0.431913	0.681914	Slc47a1	solute carrier family 47, member 1 [Source:MGI Symbol;Acc:MGI:1914723]	11	61343401	61378345
ENSMUSG00000010136	26.0642	0.406117	0.177496	0.422457	Pifo	primary cilia formation [Source:MGI Symbol;Acc:MGI:1923670]	3	105996957	106014646
ENSMUSG00000010142	69.0277	-0.135441	0.234542	0.493449	Tnfrsf13b	tumor necrosis factor receptor superfamily, member 13b [Source:MGI Symbol;Acc:MGI:1889411]	11	61126755	61149372
ENSMUSG00000010154	216.342	0.244708	0.000540539	0.0108327	Spire2	spire type actin nucleation factor 2 [Source:MGI Symbol;Acc:MGI:2446256]	8	123332713	123369515
ENSMUSG00000010175	2592.18	0.234794	0.187842	0.435294	Prox1	prospero homeobox 1 [Source:MGI Symbol;Acc:MGI:97772]	1	190118035	190170714
ENSMUSG00000010205	806.309	0.147551	0.0168913	0.101691	Raver1	ribonucleoprotein, PTB-binding 1 [Source:MGI Symbol;Acc:MGI:1919016]	9	21074158	21092008
ENSMUSG00000010277	5830.63	-0.0552638	0.160208	0.398667	2610507B11Rik	RIKEN cDNA 2610507B11 gene [Source:MGI Symbol;Acc:MGI:1919753]	11	78261752	78290623
ENSMUSG00000010290	912.169	0.00642012	0.888081	0.95073	AI597479	expressed sequence AI597479 [Source:MGI Symbol;Acc:MGI:2138299]	1	43098710	43115947
ENSMUSG00000010307	384.335	0.115938	0.279409	0.540578	Tmem86a	transmembrane protein 86A [Source:MGI Symbol;Acc:MGI:1915143]	7	47050601	47054777
ENSMUSG00000010311	18.5502	0.0838241	0.749444	0.88371	Optc	opticin [Source:MGI Symbol;Acc:MGI:2151113]	1	133897199	133907999
ENSMUSG00000010358	108.09	-0.0157964	0.905664	0.958966	Ifi35	interferon-induced protein 35 [Source:MGI Symbol;Acc:MGI:1917360]	11	101448407	101458698
ENSMUSG00000010362	103.808	-0.560029	0.00048359	0.0100239	Rdm1	RAD52 motif 1 [Source:MGI Symbol;Acc:MGI:1913849]	11	101627195	101636100
ENSMUSG00000010376	2043.92	-0.0396319	0.704316	0.861414	Nedd8	neural precursor cell expressed, developmentally down-regulated gene 8 [Source:MGI Symbol;Acc:MGI:97301]	14	55662263	55672124
ENSMUSG00000010392	1117.69	-0.0922473	0.0565632	0.213017	Gosr1	golgi SNAP receptor complex member 1 [Source:MGI Symbol;Acc:MGI:1858260]	11	76726602	76763579
ENSMUSG00000010406	630.124	-0.00431635	0.971889	0.987285	Mrpl52	mitochondrial ribosomal protein L52 [Source:MGI Symbol;Acc:MGI:1916086]	14	54426909	54429756
ENSMUSG00000010453	1654.48	0.0773544	0.16984	0.410989	Kansl3	KAT8 regulatory NSL complex subunit 3 [Source:MGI Symbol;Acc:MGI:1918055]	1	36335730	36369181
ENSMUSG00000010461	121.324	-0.26612	0.0596558	0.219757	Eya4	EYA transcriptional coactivator and phosphatase 4 [Source:MGI Symbol;Acc:MGI:1337104]	10	23102963	23350786
ENSMUSG00000010476	82.196	-0.343508	0.300713	0.563261	Ebf3	early B cell factor 3 [Source:MGI Symbol;Acc:MGI:894289]	7	137193673	137314445
ENSMUSG00000010492	35.6399	-0.287786	0.107178	0.31501	Uckl1os	uridine-cytidine kinase 1-like 1, opposite strand [Source:MGI Symbol;Acc:MGI:3801877]	2	181578480	181585170
ENSMUSG00000010505	393.306	0.0659006	0.469903	0.711277	Myt1	myelin transcription factor 1 [Source:MGI Symbol;Acc:MGI:1100535]	2	181763332	181827797
ENSMUSG00000010517	856.909	-0.0160078	0.811287	0.9145	Faf1	Fas-associated factor 1 [Source:MGI Symbol;Acc:MGI:109419]	4	109676588	109963960
ENSMUSG00000010529	63.0269	0.0428202	0.7465	0.882069	Gm266	predicted gene 266 [Source:MGI Symbol;Acc:MGI:2685112]	12	111484609	111485823
ENSMUSG00000010538	33.3679	-0.0572354	0.757232	0.888103	Tsacc	TSSK6 activating co-chaperone [Source:MGI Symbol;Acc:MGI:1924177]	3	88282757	88296999
ENSMUSG00000010554	720.513	-0.268048	4.7017e-08	1.72071e-05	Mettl16	methyltransferase like 16 [Source:MGI Symbol;Acc:MGI:1914743]	11	74770830	74828525
ENSMUSG00000010592	150.538	0.151854	0.082362	0.268239	Dazl	deleted in azoospermia-like [Source:MGI Symbol;Acc:MGI:1342328]	17	50279395	50293636
ENSMUSG00000010607	457.867	-0.0762391	0.541758	0.763101	Pigyl	phosphatidylinositol glycan anchor biosynthesis, class Y-like [Source:MGI Symbol;Acc:MGI:1913518]	9	22156846	22158358
ENSMUSG00000010608	5079.69	0.184954	0.00218705	0.0275916	Rbm25	RNA binding motif protein 25 [Source:MGI Symbol;Acc:MGI:1914289]	12	83631236	83683123
ENSMUSG00000010609	317.974	0.0440004	0.474166	0.715017	Psen2	presenilin 2 [Source:MGI Symbol;Acc:MGI:109284]	1	180227004	180263438
ENSMUSG00000010660	240.2	0.141985	0.0778987	0.258901	Plcd1	phospholipase C, delta 1 [Source:MGI Symbol;Acc:MGI:97614]	9	119071527	119093502
ENSMUSG00000010663	4798.94	-0.0641287	0.185723	0.433367	Fads1	fatty acid desaturase 1 [Source:MGI Symbol;Acc:MGI:1923517]	19	10182888	10196877
ENSMUSG00000010721	736.907	-0.0754417	0.142178	0.370472	Lmbr1	limb region 1 [Source:MGI Symbol;Acc:MGI:1861746]	5	29229802	29378390
ENSMUSG00000010751	348.514	-0.186126	0.132688	0.356941	Tnfrsf22	tumor necrosis factor receptor superfamily, member 22 [Source:MGI Symbol;Acc:MGI:1930270]	7	143634806	143649661
ENSMUSG00000010755	1020.99	0.0938194	0.0830537	0.270045	Cars	cysteinyl-tRNA synthetase [Source:MGI Symbol;Acc:MGI:1351477]	7	143557230	143600090
ENSMUSG00000010797	67.0039	-0.313277	0.115181	0.328015	Wnt2	wingless-type MMTV integration site family, member 2 [Source:MGI Symbol;Acc:MGI:98954]	6	17988940	18030585
ENSMUSG00000010803	7107.99	-0.058458	0.490802	0.72888	Gabra1	gamma-aminobutyric acid (GABA) A receptor, subunit alpha 1 [Source:MGI Symbol;Acc:MGI:95613]	11	42130939	42182930
ENSMUSG00000010825	41.1457	-0.162537	0.511928	0.744874	Grid2ip	glutamate receptor, ionotropic, delta 2 (Grid2) interacting protein 1 [Source:MGI Symbol;Acc:MGI:2176213]	5	143357338	143392152
ENSMUSG00000010911	283.153	0.0122451	0.886883	0.94992	Apip	APAF1 interacting protein [Source:MGI Symbol;Acc:MGI:1926788]	2	103073675	103092644
ENSMUSG00000010914	1040.23	0.0077344	0.870369	0.942735	Pdhx	pyruvate dehydrogenase complex, component X [Source:MGI Symbol;Acc:MGI:1351627]	2	103021075	103073513
ENSMUSG00000010936	472.792	-0.0540775	0.339381	0.602532	Vac14	Vac14 homolog (S. cerevisiae) [Source:MGI Symbol;Acc:MGI:2157980]	8	110618585	110720398
ENSMUSG00000011096	778.418	0.11363	0.0589873	0.218677	Akt1s1	AKT1 substrate 1 (proline-rich) [Source:MGI Symbol;Acc:MGI:1914855]	7	44848991	44855421
ENSMUSG00000011114	914.928	-0.0916945	0.187467	0.435208	Tbrg1	transforming growth factor beta regulated gene 1 [Source:MGI Symbol;Acc:MGI:1100877]	9	37648763	37657312
ENSMUSG00000011148	370.937	-0.0414179	0.764854	0.892516	Adssl1	adenylosuccinate synthetase like 1 [Source:MGI Symbol;Acc:MGI:87947]	12	112620045	112641360
ENSMUSG00000011154	46.7478	0.228099	0.404033	0.659571	Cfap161	cilia and flagella associated protein 161 [Source:MGI Symbol;Acc:MGI:1922806]	7	83774101	83794880
ENSMUSG00000011158	626.558	0.0200111	0.710069	0.863727	Brf1	BRF1, RNA polymerase III transcription initiation factor 90 kDa subunit [Source:MGI Symbol;Acc:MGI:1919558]	12	112960085	113000704
ENSMUSG00000011179	969.799	-0.0881084	0.237065	0.496021	Odc1	ornithine decarboxylase, structural 1 [Source:MGI Symbol;Acc:MGI:97402]	12	17544794	17551505
ENSMUSG00000011254	208.429	0.0569889	0.475403	0.716133	Thg1l	tRNA-histidine guanylyltransferase 1-like (S. cerevisiae) [Source:MGI Symbol;Acc:MGI:1913878]	11	45946843	45955494
ENSMUSG00000011256	247.76	-0.114585	0.200187	0.45218	Adam19	a disintegrin and metallopeptidase domain 19 (meltrin beta) [Source:MGI Symbol;Acc:MGI:105377]	11	46055992	46147343
ENSMUSG00000011257	519.09	-0.122193	0.0123391	0.0827357	Pabpc4	poly(A) binding protein, cytoplasmic 4 [Source:MGI Symbol;Acc:MGI:2385206]	4	123262351	123298925
ENSMUSG00000011267	21.7456	-0.29357	0.21789	0.472759	Zfp296	zinc finger protein 296 [Source:MGI Symbol;Acc:MGI:1926956]	7	19577287	19580656
ENSMUSG00000011305	22.736	0.269259	0.284155	0.545934	Plin5	perilipin 5 [Source:MGI Symbol;Acc:MGI:1914218]	17	56111601	56117596
ENSMUSG00000011306	1058.61	0.16523	0.00368477	0.0379747	Sugp1	SURP and G patch domain containing 1 [Source:MGI Symbol;Acc:MGI:1917866]	8	70042813	70072347
ENSMUSG00000011382	229.794	-0.127895	0.152676	0.387027	Dhdh	dihydrodiol dehydrogenase (dimeric) [Source:MGI Symbol;Acc:MGI:1919005]	7	45470987	45488805
ENSMUSG00000011427	373.23	-0.0181971	0.806528	0.91174	Zfp790	zinc finger protein 790 [Source:MGI Symbol;Acc:MGI:1923431]	7	29816114	29831005
ENSMUSG00000011589	671.879	0.0660446	0.27779	0.538904	Fsd1	fibronectin type 3 and SPRY domain-containing protein [Source:MGI Symbol;Acc:MGI:1934858]	17	55986509	55996881
ENSMUSG00000011658	461.111	0.0962351	0.259087	0.519928	Fuz	fuzzy planar cell polarity protein [Source:MGI Symbol;Acc:MGI:1917550]	7	44896079	44902631
ENSMUSG00000011751	3677.49	0.169638	0.033715	0.15619	Sptbn4	spectrin beta, non-erythrocytic 4 [Source:MGI Symbol;Acc:MGI:1890574]	7	27356383	27447686
ENSMUSG00000011752	8218.64	0.0597814	0.272932	0.53402	Pgam1	phosphoglycerate mutase 1 [Source:MGI Symbol;Acc:MGI:97552]	19	41911923	41918660
ENSMUSG00000011831	1719.49	-0.0145845	0.734998	0.878402	Evi5	ecotropic viral integration site 5 [Source:MGI Symbol;Acc:MGI:104736]	5	107744795	107875107
ENSMUSG00000011832	1410.16	-0.00534328	0.896021	0.954492	Evi5l	ecotropic viral integration site 5 like [Source:MGI Symbol;Acc:MGI:2442167]	8	4166567	4211257
ENSMUSG00000011837	471.353	0.0615619	0.338992	0.602181	Snapc2	small nuclear RNA activating complex, polypeptide 2 [Source:MGI Symbol;Acc:MGI:1914861]	8	4253080	4256220
ENSMUSG00000011877	5825.56	-0.0225124	0.736093	0.8787	Git1	GIT ArfGAP 1 [Source:MGI Symbol;Acc:MGI:1927140]	11	77493562	77507786
ENSMUSG00000011884	928.761	0.0878306	0.245898	0.505904	Gltp	glycolipid transfer protein [Source:MGI Symbol;Acc:MGI:1929253]	5	114669398	114690984
ENSMUSG00000011958	813.992	-0.0342162	0.51935	0.748993	Bnip2	BCL2/adenovirus E1B interacting protein 2 [Source:MGI Symbol;Acc:MGI:109327]	9	69989466	70008317
ENSMUSG00000011960	955.687	-0.0956595	0.107927	0.315831	Ccnt1	cyclin T1 [Source:MGI Symbol;Acc:MGI:1328363]	15	98538689	98570923
ENSMUSG00000012017	64.3551	0.194842	0.15854	0.395645	Scarf2	scavenger receptor class F, member 2 [Source:MGI Symbol;Acc:MGI:1858430]	16	17797282	17808293
ENSMUSG00000012076	1431.62	0.0235348	0.574773	0.783338	Brms1l	breast cancer metastasis-suppressor 1-like [Source:MGI Symbol;Acc:MGI:1196337]	12	55836324	55869736
ENSMUSG00000012114	1125.73	0.120856	0.00288302	0.0328503	Med15	mediator complex subunit 15 [Source:MGI Symbol;Acc:MGI:2137379]	16	17651208	17732891
ENSMUSG00000012117	1403.85	0.0445559	0.215234	0.470145	Dhdds	dehydrodolichyl diphosphate synthase [Source:MGI Symbol;Acc:MGI:1914672]	4	133969028	134000918
ENSMUSG00000012123	25.062	0.0427924	0.81522	0.916628	Crybg2	crystallin beta-gamma domain containing 2 [Source:MGI Symbol;Acc:MGI:1334463]	4	134060815	134092504
ENSMUSG00000012126	340.184	0.230335	0.00232908	0.0287248	Ubxn11	UBX domain protein 11 [Source:MGI Symbol;Acc:MGI:1914836]	4	134102570	134127593
ENSMUSG00000012296	345.487	0.0795492	0.225458	0.481494	Tjap1	tight junction associated protein 1 [Source:MGI Symbol;Acc:MGI:1921344]	17	46257851	46283026
ENSMUSG00000012405	3027.33	0.0501135	0.516223	0.746974	Rpl15	ribosomal protein L15 [Source:MGI Symbol;Acc:MGI:1913730]	14	18267823	18271391
ENSMUSG00000012422	1510.39	-0.152833	0.00331392	0.0356817	Tmem167	transmembrane protein 167 [Source:MGI Symbol;Acc:MGI:1913324]	13	90089123	90143907
ENSMUSG00000012429	284.416	-0.055093	0.464634	0.707872	Mplkip	M-phase specific PLK1 intereacting protein [Source:MGI Symbol;Acc:MGI:1913558]	13	17695192	17699748
ENSMUSG00000012443	41.6592	-0.314325	0.0521246	0.20425	Kif11	kinesin family member 11 [Source:MGI Symbol;Acc:MGI:1098231]	19	37376403	37421859
ENSMUSG00000012483	183.895	0.133818	0.173981	0.416737	Rpa3	replication protein A3 [Source:MGI Symbol;Acc:MGI:1915490]	6	8255936	8259173
ENSMUSG00000012535	1632.97	-0.120384	0.0144408	0.091947	Tnpo3	transportin 3 [Source:MGI Symbol;Acc:MGI:1196412]	6	29540827	29609887
ENSMUSG00000012609	660.293	-0.169318	0.00635048	0.0534998	Ttll5	tubulin tyrosine ligase-like family, member 5 [Source:MGI Symbol;Acc:MGI:2443657]	12	85824659	86061893
ENSMUSG00000012640	914.322	0.0877734	0.132865	0.357226	Zfp715	zinc finger protein 715 [Source:MGI Symbol;Acc:MGI:1917180]	7	43296197	43313294
ENSMUSG00000012819	51.8469	0.145648	0.390077	0.647294	Cdh23	cadherin 23 (otocadherin) [Source:MGI Symbol;Acc:MGI:1890219]	10	60302748	60696490
ENSMUSG00000012848	4906.79	-0.129367	0.300067	0.562677	Rps5	ribosomal protein S5 [Source:MGI Symbol;Acc:MGI:1097682]	7	12922290	12926686
ENSMUSG00000013033	8172.71	0.103259	0.0371203	0.165532	Adgrl1	adhesion G protein-coupled receptor L1 [Source:MGI Symbol;Acc:MGI:1929461]	8	83900105	83941954
ENSMUSG00000013076	410.822	-0.374265	0.000328818	0.00764735	Amotl1	angiomotin-like 1 [Source:MGI Symbol;Acc:MGI:1922973]	9	14541966	14645056
ENSMUSG00000013089	1307.09	-0.324035	4.00652e-05	0.00189912	Etv5	ets variant 5 [Source:MGI Symbol;Acc:MGI:1096867]	16	22381309	22439719
ENSMUSG00000013150	312.322	0.0301352	0.594883	0.797756	Gfod2	glucose-fructose oxidoreductase domain containing 2 [Source:MGI Symbol;Acc:MGI:1917825]	8	105713854	105758664
ENSMUSG00000013155	135.785	0.146334	0.171615	0.413227	Enkd1	enkurin domain containing 1 [Source:MGI Symbol;Acc:MGI:2142593]	8	105703651	105708210
ENSMUSG00000013160	4636.21	0.0543938	0.380569	0.640263	Atp6v0d1	ATPase, H+ transporting, lysosomal V0 subunit D1 [Source:MGI Symbol;Acc:MGI:1201778]	8	105524465	105566047
ENSMUSG00000013236	7915.38	0.0695015	0.165826	0.405596	Ptprs	protein tyrosine phosphatase, receptor type, S [Source:MGI Symbol;Acc:MGI:97815]	17	56412426	56476483
ENSMUSG00000013275	1475.06	-0.231438	9.00298e-05	0.00337333	Slc41a1	solute carrier family 41, member 1 [Source:MGI Symbol;Acc:MGI:2444823]	1	131827493	131848865
ENSMUSG00000013367	483.693	0.2416	0.00850706	0.0652733	Iglon5	IgLON family member 5 [Source:MGI Symbol;Acc:MGI:2686277]	7	43472904	43490075
ENSMUSG00000013419	1262.74	0.0608407	0.259286	0.520187	Zfp651	zinc finger protein 651 [Source:MGI Symbol;Acc:MGI:2670992]	9	121759330	121771742
ENSMUSG00000013465	895.87	-0.0058698	0.879836	0.946547	Nelfb	negative elongation factor complex member B [Source:MGI Symbol;Acc:MGI:1931035]	2	25199712	25211489
ENSMUSG00000013495	765.931	-0.0163903	0.76499	0.892516	Tmem175	transmembrane protein 175 [Source:MGI Symbol;Acc:MGI:1919642]	5	108629770	108648782
ENSMUSG00000013523	4541.13	0.102232	0.550933	0.768176	Bcas1	breast carcinoma amplified sequence 1 [Source:MGI Symbol;Acc:MGI:1924210]	2	170346991	170427845
ENSMUSG00000013539	1320.93	-0.0736119	0.278779	0.540155	Tango2	transport and golgi organization 2 [Source:MGI Symbol;Acc:MGI:101825]	16	18300825	18348103
ENSMUSG00000013584	74.5366	0.465613	0.0266028	0.1347	Aldh1a2	aldehyde dehydrogenase family 1, subfamily A2 [Source:MGI Symbol;Acc:MGI:107928]	9	71215789	71296243
ENSMUSG00000013593	3712.07	-0.00104871	0.989664	0.99523	Ndufs2	NADH:ubiquinone oxidoreductase core subunit S2 [Source:MGI Symbol;Acc:MGI:2385112]	1	171234853	171251388
ENSMUSG00000013622	1474.47	-0.00706838	0.932582	0.970466	Atraid	all-trans retinoic acid induced differentiation factor [Source:MGI Symbol;Acc:MGI:1918918]	5	31048312	31054623
ENSMUSG00000013629	357.561	-0.0622416	0.404489	0.660042	Cad	carbamoyl-phosphate synthetase 2, aspartate transcarbamylase, and dihydroorotase [Source:MGI Symbol;Acc:MGI:1916969]	5	31054780	31078479
ENSMUSG00000013646	587.962	-0.174306	0.00304104	0.033941	Sh3bp5l	SH3 binding domain protein 5 like [Source:MGI Symbol;Acc:MGI:1933124]	11	58330724	58347728
ENSMUSG00000013662	3092.27	-0.0137191	0.776043	0.896741	Atad1	ATPase family, AAA domain containing 1 [Source:MGI Symbol;Acc:MGI:1915229]	19	32671638	32739786
ENSMUSG00000013663	4410.02	-0.137428	0.00216228	0.0274639	Pten	phosphatase and tensin homolog [Source:MGI Symbol;Acc:MGI:109583]	19	32757497	32826160
ENSMUSG00000013698	12726.7	-0.187962	0.000751869	0.0131322	Pea15a	phosphoprotein enriched in astrocytes 15A [Source:MGI Symbol;Acc:MGI:104799]	1	172196728	172206804
ENSMUSG00000013701	603.345	-0.0282759	0.770831	0.894123	Timm23	translocase of inner mitochondrial membrane 23 [Source:MGI Symbol;Acc:MGI:1858317]	14	32180162	32201898
ENSMUSG00000013707	137.393	-0.12231	0.290221	0.552062	Tnfaip8l2	tumor necrosis factor, alpha-induced protein 8-like 2 [Source:MGI Symbol;Acc:MGI:1917019]	3	95139521	95142360
ENSMUSG00000013736	984.721	-0.0330956	0.529593	0.755184	Trnt1	tRNA nucleotidyl transferase, CCA-adding, 1 [Source:MGI Symbol;Acc:MGI:1917297]	6	106769120	106782474
ENSMUSG00000013766	33.5364	-0.0566099	0.804898	0.911085	Ly6g6e	lymphocyte antigen 6 complex, locus G6E [Source:MGI Symbol;Acc:MGI:1917524]	17	35076902	35078804
ENSMUSG00000013787	3508.79	0.120796	0.015203	0.0954327	Ehmt2	euchromatic histone lysine N-methyltransferase 2 [Source:MGI Symbol;Acc:MGI:2148922]	17	34898469	34914052
ENSMUSG00000013822	721.817	-0.121866	0.222812	0.477779	Elof1	ELF1 homolog, elongation factor 1 [Source:MGI Symbol;Acc:MGI:1913376]	9	22112989	22117172
ENSMUSG00000013833	866.821	-0.0385471	0.473814	0.714764	Med16	mediator complex subunit 16 [Source:MGI Symbol;Acc:MGI:2158394]	10	79894708	79908923
ENSMUSG00000013846	540.812	0.098759	0.401941	0.657384	St3gal1	ST3 beta-galactoside alpha-2,3-sialyltransferase 1 [Source:MGI Symbol;Acc:MGI:98304]	15	67102875	67176830
ENSMUSG00000013858	1453.42	0.140447	0.00495708	0.0453808	Tmem259	transmembrane protein 259 [Source:MGI Symbol;Acc:MGI:2177957]	10	79974948	79984330
ENSMUSG00000013878	980.987	-0.0404113	0.373769	0.63411	Rnf170	ring finger protein 170 [Source:MGI Symbol;Acc:MGI:1924983]	8	26119368	26151790
ENSMUSG00000013921	8539.89	0.0319492	0.406086	0.661413	Clip3	CAP-GLY domain containing linker protein 3 [Source:MGI Symbol;Acc:MGI:1923936]	7	30291728	30308367
ENSMUSG00000013973	177.937	0.100165	0.263765	0.524711	Dedd	death effector domain-containing [Source:MGI Symbol;Acc:MGI:1333874]	1	171329145	171342331
ENSMUSG00000013997	792.328	0.073558	0.238621	0.497151	Nit1	nitrilase 1 [Source:MGI Symbol;Acc:MGI:1350916]	1	171338008	171345646
ENSMUSG00000014039	487.268	-0.0369123	0.494198	0.731214	Prdm15	PR domain containing 15 [Source:MGI Symbol;Acc:MGI:1930121]	16	97791467	97851850
ENSMUSG00000014074	738.897	-0.0516494	0.358474	0.619311	Rnf168	ring finger protein 168 [Source:MGI Symbol;Acc:MGI:1917488]	16	32277459	32301434
ENSMUSG00000014075	402.368	0.115479	0.174029	0.416786	Tctex1d2	Tctex1 domain containing 2 [Source:MGI Symbol;Acc:MGI:1913311]	16	32419702	32429099
ENSMUSG00000014077	3058.25	-0.0535867	0.328869	0.591137	Chp1	calcineurin-like EF hand protein 1 [Source:MGI Symbol;Acc:MGI:1927185]	2	119547697	119587027
ENSMUSG00000014158	71.085	0.703192	0.136775	0.362728	Trpv4	transient receptor potential cation channel, subfamily V, member 4 [Source:MGI Symbol;Acc:MGI:1926945]	5	114622152	114658421
ENSMUSG00000014164	418.644	-0.268661	0.0673757	0.237467	Klhl3	kelch-like 3 [Source:MGI Symbol;Acc:MGI:2445185]	13	58000228	58113592
ENSMUSG00000014177	696.112	-0.0825466	0.0907844	0.285335	Tvp23b	trans-golgi network vesicle protein 23B [Source:MGI Symbol;Acc:MGI:1914760]	11	62879455	62916780
ENSMUSG00000014195	3921.79	0.0925877	0.00402915	0.0400295	Dnajc7	DnaJ heat shock protein family (Hsp40) member C7 [Source:MGI Symbol;Acc:MGI:1928373]	11	100582818	100620168
ENSMUSG00000014226	2217.46	-0.00316883	0.96611	0.985077	Cacybp	calcyclin binding protein [Source:MGI Symbol;Acc:MGI:1270839]	1	160202367	160212875
ENSMUSG00000014232	613.445	0.163359	0.00961656	0.0704871	Cluap1	clusterin associated protein 1 [Source:MGI Symbol;Acc:MGI:1924029]	16	3908801	3941147
ENSMUSG00000014243	179.341	0.0481339	0.611942	0.808122	Zswim7	zinc finger SWIM-type containing 7 [Source:MGI Symbol;Acc:MGI:1916997]	11	62267224	62281375
ENSMUSG00000014245	157.158	0.0798638	0.389176	0.646715	Pigl	phosphatidylinositol glycan anchor biosynthesis, class L [Source:MGI Symbol;Acc:MGI:2681271]	11	62458460	62514417
ENSMUSG00000014294	1805.99	-0.00441074	0.974696	0.988707	Ndufa2	NADH:ubiquinone oxidoreductase subunit A2 [Source:MGI Symbol;Acc:MGI:1343103]	18	36742332	36744557
ENSMUSG00000014301	391.579	0.0203819	0.852702	0.934479	Pam16	presequence translocase-asssociated motor 16 homolog (S. cerevisiae) [Source:MGI Symbol;Acc:MGI:1913699]	16	4616464	4624988
ENSMUSG00000014303	201.283	0.128359	0.116721	0.330942	Glis2	GLIS family zinc finger 2 [Source:MGI Symbol;Acc:MGI:1932535]	16	4594713	4624924
ENSMUSG00000014313	7377.75	-0.0207441	0.858747	0.937719	Cox6c	cytochrome c oxidase subunit 6C [Source:MGI Symbol;Acc:MGI:104614]	15	35925886	35938246
ENSMUSG00000014329	183.223	0.067156	0.525118	0.752172	Bicc1	BicC family RNA binding protein 1 [Source:MGI Symbol;Acc:MGI:1933388]	10	70922832	71159700
ENSMUSG00000014349	1757.47	-0.083274	0.0341643	0.157297	Ube2z	ubiquitin-conjugating enzyme E2Z [Source:MGI Symbol;Acc:MGI:1343160]	11	96047432	96065388
ENSMUSG00000014353	1105.42	-0.0203981	0.647247	0.828323	Tmem87b	transmembrane protein 87B [Source:MGI Symbol;Acc:MGI:1919727]	2	128818118	128854261
ENSMUSG00000014355	2080.11	-0.0500477	0.217234	0.472071	Anapc1	anaphase promoting complex subunit 1 [Source:MGI Symbol;Acc:MGI:103097]	2	128610104	128687391
ENSMUSG00000014361	970.592	-0.329757	1.00199e-05	0.000779799	Mertk	MER proto-oncogene tyrosine kinase [Source:MGI Symbol;Acc:MGI:96965]	2	128698956	128802894
ENSMUSG00000014402	1420.44	-0.0183867	0.798566	0.908117	Tsg101	tumor susceptibility gene 101 [Source:MGI Symbol;Acc:MGI:106581]	7	46888949	46919969
ENSMUSG00000014418	535.303	0.109175	0.0751141	0.253882	Hps5	HPS5, biogenesis of lysosomal organelles complex 2 subunit 2 [Source:MGI Symbol;Acc:MGI:2180307]	7	46760466	46796064
ENSMUSG00000014426	1021.67	0.060359	0.368064	0.628292	Map3k4	mitogen-activated protein kinase kinase kinase 4 [Source:MGI Symbol;Acc:MGI:1346875]	17	12227621	12318796
ENSMUSG00000014444	74.7697	-0.0856747	0.513736	0.745749	Piezo1	piezo-type mechanosensitive ion channel component 1 [Source:MGI Symbol;Acc:MGI:3603204]	8	122481698	122551329
ENSMUSG00000014470	465.573	0.161867	0.0163656	0.0995747	Rnf166	ring finger protein 166 [Source:MGI Symbol;Acc:MGI:1915968]	8	122466147	122476064
ENSMUSG00000014496	1293.47	-0.146646	0.0720921	0.247278	Ankrd28	ankyrin repeat domain 28 [Source:MGI Symbol;Acc:MGI:2145661]	14	31698768	31830651
ENSMUSG00000014498	1180.86	-0.0983052	0.443777	0.691415	Ankrd52	ankyrin repeat domain 52 [Source:MGI Symbol;Acc:MGI:2444029]	10	128377115	128408704
ENSMUSG00000014503	204.248	0.131099	0.126342	0.346807	Pkd2l2	polycystic kidney disease 2-like 2 [Source:MGI Symbol;Acc:MGI:1858231]	18	34408489	34444116
ENSMUSG00000014504	992.128	0.0133326	0.888788	0.950995	Srp19	signal recognition particle 19 [Source:MGI Symbol;Acc:MGI:1913634]	18	34330847	34336599
ENSMUSG00000014547	81.9986	-0.246919	0.0764849	0.256463	Wdfy2	WD repeat and FYVE domain containing 2 [Source:MGI Symbol;Acc:MGI:2442811]	14	62837678	62961509
ENSMUSG00000014550	1029.65	-0.165995	0.00389465	0.0392383	Rbsn	rabenosyn, RAB effector [Source:MGI Symbol;Acc:MGI:1925537]	6	92186712	92214925
ENSMUSG00000014551	773.321	-0.0893333	0.165058	0.40485	Mrps25	mitochondrial ribosomal protein S25 [Source:MGI Symbol;Acc:MGI:1928140]	6	92169525	92184033
ENSMUSG00000014554	381.642	0.0525154	0.547112	0.766287	Dguok	deoxyguanosine kinase [Source:MGI Symbol;Acc:MGI:1351602]	6	83480217	83506969
ENSMUSG00000014592	7955.48	-0.0027248	0.969235	0.986481	Camta1	calmodulin binding transcription activator 1 [Source:MGI Symbol;Acc:MGI:2140230]	4	150917322	151861876
ENSMUSG00000014599	1128.87	0.0817123	0.254697	0.515453	Csf1	colony stimulating factor 1 (macrophage) [Source:MGI Symbol;Acc:MGI:1339753]	3	107741048	107760469
ENSMUSG00000014601	1682.53	0.048276	0.268167	0.529381	Strip1	striatin interacting protein 1 [Source:MGI Symbol;Acc:MGI:2443884]	3	107612532	107631694
ENSMUSG00000014602	18895.9	-0.215949	0.000862283	0.0142503	Kif1a	kinesin family member 1A [Source:MGI Symbol;Acc:MGI:108391]	1	93015464	93101951
ENSMUSG00000014606	1941.94	0.0571459	0.471745	0.712907	Slc25a11	solute carrier family 25 (mitochondrial carrier oxoglutarate carrier), member 11 [Source:MGI Symbol;Acc:MGI:1915113]	11	70644196	70647479
ENSMUSG00000014633	165.908	-0.199677	0.0520253	0.204047	Cmc2	COX assembly mitochondrial protein 2 [Source:MGI Symbol;Acc:MGI:1913781]	8	116888685	116921455
ENSMUSG00000014668	935.755	0.150878	0.00342811	0.0361825	Chfr	checkpoint with forkhead and ring finger domains [Source:MGI Symbol;Acc:MGI:2444898]	5	110135842	110171972
ENSMUSG00000014747	18.4412	0.419545	0.122383	0.340031	Ankrd53	ankyrin repeat domain 53 [Source:MGI Symbol;Acc:MGI:1922555]	6	83762644	83768326
ENSMUSG00000014748	844.425	-0.203664	0.00013347	0.00436678	Tex261	testis expressed gene 261 [Source:MGI Symbol;Acc:MGI:1096575]	6	83768885	83775813
ENSMUSG00000014763	1478.91	-0.104744	0.0323932	0.152262	Fam120b	family with sequence similarity 120, member B [Source:MGI Symbol;Acc:MGI:1914794]	17	15396202	15433583
ENSMUSG00000014767	737.435	0.112876	0.0071222	0.0580435	Tbp	TATA box binding protein [Source:MGI Symbol;Acc:MGI:101838]	17	15499888	15528379
ENSMUSG00000014769	2720.97	0.00827261	0.930795	0.970254	Psmb1	proteasome (prosome, macropain) subunit, beta type 1 [Source:MGI Symbol;Acc:MGI:104884]	17	15475021	15499751
ENSMUSG00000014773	118.425	0.153341	0.0992122	0.301479	Dll1	delta like canonical Notch ligand 1 [Source:MGI Symbol;Acc:MGI:104659]	17	15367354	15376872
ENSMUSG00000014776	371.825	0.0204531	0.741001	0.880085	Nol3	nucleolar protein 3 (apoptosis repressor with CARD domain) [Source:MGI Symbol;Acc:MGI:1925938]	8	105276140	105281939
ENSMUSG00000014778	175.925	0.153005	0.213808	0.468425	Fhod1	formin homology 2 domain containing 1 [Source:MGI Symbol;Acc:MGI:2679008]	8	105329163	105347953
ENSMUSG00000014782	42.8646	-0.0226456	0.906042	0.959127	Plekhg4	pleckstrin homology domain containing, family G (with RhoGef domain) member 4 [Source:MGI Symbol;Acc:MGI:2142544]	8	105373274	105382862
ENSMUSG00000014786	385.059	0.309201	0.00874734	0.0664046	Slc9a5	solute carrier family 9 (sodium/hydrogen exchanger), member 5 [Source:MGI Symbol;Acc:MGI:2685542]	8	105348843	105369881
ENSMUSG00000014791	128.23	0.134362	0.286795	0.548263	Elmo3	engulfment and cell motility 3 [Source:MGI Symbol;Acc:MGI:2679007]	8	105305601	105310760
ENSMUSG00000014813	100.817	0.178831	0.128948	0.351083	Stc1	stanniocalcin 1 [Source:MGI Symbol;Acc:MGI:109131]	14	69029238	69041804
ENSMUSG00000014837	271.326	-0.0202983	0.801543	0.909501	4931428F04Rik	RIKEN cDNA 4931428F04 gene [Source:MGI Symbol;Acc:MGI:1921606]	8	105280409	105289864
ENSMUSG00000014846	663.081	-0.0976335	0.471042	0.712152	Tppp3	tubulin polymerization-promoting protein family member 3 [Source:MGI Symbol;Acc:MGI:1915221]	8	105467493	105471526
ENSMUSG00000014850	639.866	0.0458045	0.330684	0.593616	Msh3	mutS homolog 3 [Source:MGI Symbol;Acc:MGI:109519]	13	92211872	92355003
ENSMUSG00000014852	23.9733	-0.146979	0.584736	0.79088	Adamts13	a disintegrin-like and metallopeptidase (reprolysin type) with thrombospondin type 1 motif, 13 [Source:MGI Symbol;Acc:MGI:2685556]	2	26973416	27009628
ENSMUSG00000014856	522.769	-0.150474	0.126632	0.347129	Tmem208	transmembrane protein 208 [Source:MGI Symbol;Acc:MGI:1913570]	8	105326354	105335219
ENSMUSG00000014859	446.437	0.1021	0.0639783	0.229241	E2f4	E2F transcription factor 4 [Source:MGI Symbol;Acc:MGI:103012]	8	105297663	105305370
ENSMUSG00000014867	1558.95	-0.0047718	0.909489	0.961031	Surf4	surfeit gene 4 [Source:MGI Symbol;Acc:MGI:98445]	2	26920040	26933928
ENSMUSG00000014873	711.725	0.159008	0.0348263	0.158812	Surf2	surfeit gene 2 [Source:MGI Symbol;Acc:MGI:98444]	2	26916367	26920183
ENSMUSG00000014905	1079.99	0.0357147	0.434058	0.683663	Dnajb9	DnaJ heat shock protein family (Hsp40) member B9 [Source:MGI Symbol;Acc:MGI:1351618]	12	44205559	44210326
ENSMUSG00000014907	442.164	0.103278	0.0652627	0.232329	Naf1	nuclear assembly factor 1 ribonucleoprotein [Source:MGI Symbol;Acc:MGI:2682306]	8	66860217	66890564
ENSMUSG00000014932	393.631	0.0343647	0.492527	0.730046	Yes1	YES proto-oncogene 1, Src family tyrosine kinase [Source:MGI Symbol;Acc:MGI:99147]	5	32611171	32687057
ENSMUSG00000014956	8836.45	-0.144586	0.00634402	0.0534998	Ppp1cb	protein phosphatase 1 catalytic subunit beta [Source:MGI Symbol;Acc:MGI:104871]	5	32458843	32517433
ENSMUSG00000014959	2251.17	0.068982	0.149537	0.382024	Gorasp2	golgi reassembly stacking protein 2 [Source:MGI Symbol;Acc:MGI:2135962]	2	70661576	70712636
ENSMUSG00000014980	530.724	0.131502	0.0291105	0.142714	Tsen15	tRNA splicing endonuclease subunit 15 [Source:MGI Symbol;Acc:MGI:1913887]	1	152370735	152386688
ENSMUSG00000015002	3646.07	-0.0784775	0.167995	0.408236	Efr3a	EFR3 homolog A [Source:MGI Symbol;Acc:MGI:1923990]	15	65787034	65873816
ENSMUSG00000015013	860.397	-0.0840649	0.440974	0.688927	Trappc2l	trafficking protein particle complex 2-like [Source:MGI Symbol;Acc:MGI:1916295]	8	122611640	122616660
ENSMUSG00000015016	291.622	-0.000514917	0.993341	0.996571	Acsf3	acyl-CoA synthetase family member 3 [Source:MGI Symbol;Acc:MGI:2182591]	8	122775486	122817880
ENSMUSG00000015023	399.677	0.0460773	0.397303	0.653738	Ddx19a	DEAD (Asp-Glu-Ala-Asp) box polypeptide 19a [Source:MGI Symbol;Acc:MGI:99526]	8	110974996	110997800
ENSMUSG00000015027	305.751	0.132574	0.0515703	0.203395	Galns	galactosamine (N-acetyl)-6-sulfate sulfatase [Source:MGI Symbol;Acc:MGI:1355303]	8	122578242	122611463
ENSMUSG00000015053	36.1868	0.0370878	0.840406	0.929473	Gata2	GATA binding protein 2 [Source:MGI Symbol;Acc:MGI:95662]	6	88193891	88207032
ENSMUSG00000015083	47.8329	0.100775	0.457111	0.702153	C8g	complement component 8, gamma polypeptide [Source:MGI Symbol;Acc:MGI:88237]	2	25498651	25501719
ENSMUSG00000015085	203.189	-0.0507137	0.546849	0.766114	Entpd2	ectonucleoside triphosphate diphosphohydrolase 2 [Source:MGI Symbol;Acc:MGI:1096863]	2	25395874	25401321
ENSMUSG00000015087	2613.64	-0.0905535	0.0152414	0.0955013	Rabl6	RAB, member RAS oncogene family-like 6 [Source:MGI Symbol;Acc:MGI:2442633]	2	25583018	25608521
ENSMUSG00000015090	5396.67	0.225023	0.182804	0.429691	Ptgds	prostaglandin D2 synthase (brain) [Source:MGI Symbol;Acc:MGI:99261]	2	25466709	25470046
ENSMUSG00000015092	2264.53	0.0826671	0.354028	0.614913	Edf1	endothelial differentiation-related factor 1 [Source:MGI Symbol;Acc:MGI:1891227]	2	25557847	25562082
ENSMUSG00000015093	25.3046	0.155569	0.451474	0.696895	Clic3	chloride intracellular channel 3 [Source:MGI Symbol;Acc:MGI:1916704]	2	25456838	25458776
ENSMUSG00000015094	4058.07	0.0960726	0.160453	0.398776	Npdc1	neural proliferation, differentiation and control 1 [Source:MGI Symbol;Acc:MGI:1099802]	2	25399351	25409494
ENSMUSG00000015095	1446.36	-0.0931699	0.0741781	0.252009	Fbxw5	F-box and WD-40 domain protein 5 [Source:MGI Symbol;Acc:MGI:1354731]	2	25500750	25505471
ENSMUSG00000015112	68.3729	-0.190679	0.209789	0.463622	Slc25a13	solute carrier family 25 (mitochondrial carrier, adenine nucleotide translocator), member 13 [Source:MGI Symbol;Acc:MGI:1354721]	6	6041218	6217173
ENSMUSG00000015120	1930.65	-0.053471	0.192569	0.441629	Ube2i	ubiquitin-conjugating enzyme E2I [Source:MGI Symbol;Acc:MGI:107365]	17	25261916	25274622
ENSMUSG00000015126	456.451	0.157557	0.0814509	0.266226	Tsr3	TSR3 20S rRNA accumulation [Source:MGI Symbol;Acc:MGI:1915577]	17	25240170	25242798
ENSMUSG00000015127	617.768	0.00279821	0.965327	0.984902	Unkl	unkempt family like zinc finger [Source:MGI Symbol;Acc:MGI:1921404]	17	25188397	25234443
ENSMUSG00000015133	105.846	-0.166108	0.172044	0.413921	Lrrk1	leucine-rich repeat kinase 1 [Source:MGI Symbol;Acc:MGI:2142227]	7	66226912	66388350
ENSMUSG00000015143	1530.79	0.17696	0.0128859	0.0854407	Actn1	actinin, alpha 1 [Source:MGI Symbol;Acc:MGI:2137706]	12	80167547	80260371
ENSMUSG00000015149	3116.54	-0.0506662	0.399873	0.655637	Sirt2	sirtuin 2 [Source:MGI Symbol;Acc:MGI:1927664]	7	28766735	28788661
ENSMUSG00000015165	4176.99	0.166269	2.48129e-05	0.00140055	Hnrnpl	heterogeneous nuclear ribonucleoprotein L [Source:MGI Symbol;Acc:MGI:104816]	7	28808541	28822266
ENSMUSG00000015176	1369.12	-0.0485866	0.180778	0.426719	Nolc1	nucleolar and coiled-body phosphoprotein 1 [Source:MGI Symbol;Acc:MGI:1918019]	19	46075863	46085530
ENSMUSG00000015189	1756.78	0.0133445	0.75112	0.884758	Casd1	CAS1 domain containing 1 [Source:MGI Symbol;Acc:MGI:2384865]	6	4600839	4643355
ENSMUSG00000015202	84.0746	-0.0958434	0.49907	0.735795	Cnksr3	Cnksr family member 3 [Source:MGI Symbol;Acc:MGI:2674130]	10	7119063	7212237
ENSMUSG00000015214	1499.89	0.038082	0.424502	0.675527	Mtmr1	myotubularin related protein 1 [Source:MGI Symbol;Acc:MGI:1858271]	X	71364760	71419196
ENSMUSG00000015217	295.119	0.219603	0.0361504	0.162682	Hmgb3	high mobility group box 3 [Source:MGI Symbol;Acc:MGI:1098219]	X	71555918	71560676
ENSMUSG00000015222	26111.2	-0.298168	6.3808e-06	0.000545732	Map2	microtubule-associated protein 2 [Source:MGI Symbol;Acc:MGI:97175]	1	66175273	66442583
ENSMUSG00000015224	611.138	-0.395551	7.75707e-07	0.000124564	Cyp2j9	cytochrome P450, family 2, subfamily j, polypeptide 9 [Source:MGI Symbol;Acc:MGI:1921769]	4	96568429	96591578
ENSMUSG00000015243	1362.39	-0.264659	0.00102024	0.0158495	Abca1	ATP-binding cassette, sub-family A (ABC1), member 1 [Source:MGI Symbol;Acc:MGI:99607]	4	53030787	53159895
ENSMUSG00000015247	436.283	0.0511283	0.508278	0.742511	Nipsnap3b	nipsnap homolog 3B [Source:MGI Symbol;Acc:MGI:1913786]	4	53011880	53022060
ENSMUSG00000015289	293.941	0.0721614	0.49896	0.735795	Lage3	L antigen family, member 3 [Source:MGI Symbol;Acc:MGI:1913442]	X	74351276	74353618
ENSMUSG00000015290	1442.81	-0.0367899	0.414262	0.668023	Ubl4a	ubiquitin-like 4A [Source:MGI Symbol;Acc:MGI:95049]	X	74365718	74373218
ENSMUSG00000015291	11081.8	0.0070158	0.856393	0.936818	Gdi1	guanosine diphosphate (GDP) dissociation inhibitor 1 [Source:MGI Symbol;Acc:MGI:99846]	X	74304998	74311862
ENSMUSG00000015305	1702.67	-0.363459	7.46928e-09	4.89767e-06	Sash1	SAM and SH3 domain containing 1 [Source:MGI Symbol;Acc:MGI:1917347]	10	8722219	8886070
ENSMUSG00000015312	190.454	0.335444	0.00033634	0.00773829	Gadd45b	growth arrest and DNA-damage-inducible 45 beta [Source:MGI Symbol;Acc:MGI:107776]	10	80930073	80932204
ENSMUSG00000015314	33.937	-0.237219	0.247586	0.507525	Slamf6	SLAM family member 6 [Source:MGI Symbol;Acc:MGI:1353620]	1	171917515	171953170
ENSMUSG00000015335	123.53	0.202679	0.0267512	0.135234	Zdhhc12	zinc finger, DHHC domain containing 12 [Source:MGI Symbol;Acc:MGI:1913470]	2	30090944	30093648
ENSMUSG00000015337	74.5969	0.0838574	0.586805	0.792461	Endog	endonuclease G [Source:MGI Symbol;Acc:MGI:1261433]	2	30171493	30174069
ENSMUSG00000015340	125.474	-0.268303	0.0667441	0.236255	Cybb	cytochrome b-245, beta polypeptide [Source:MGI Symbol;Acc:MGI:88574]	X	9435252	9487771
ENSMUSG00000015341	2122.51	0.0157457	0.789164	0.901893	Golga7	golgi autoantigen, golgin subfamily a, 7 [Source:MGI Symbol;Acc:MGI:1931029]	8	23241346	23257074
ENSMUSG00000015342	570.684	-0.0437949	0.437976	0.686703	Xk	X-linked Kx blood group [Source:MGI Symbol;Acc:MGI:103569]	X	9272756	9313250
ENSMUSG00000015354	156.978	0.178205	0.164277	0.403941	Pcolce2	procollagen C-endopeptidase enhancer 2 [Source:MGI Symbol;Acc:MGI:1923727]	9	95637601	95698096
ENSMUSG00000015355	145.111	-0.304569	0.00752881	0.060265	Cd48	CD48 antigen [Source:MGI Symbol;Acc:MGI:88339]	1	171682009	171705258
ENSMUSG00000015357	807.39	0.0179068	0.731052	0.876271	Clpx	caseinolytic mitochondrial matrix peptidase chaperone subunit [Source:MGI Symbol;Acc:MGI:1346017]	9	65294260	65330658
ENSMUSG00000015363	399.851	0.134362	0.0407283	0.176034	Trabd	TraB domain containing [Source:MGI Symbol;Acc:MGI:1915226]	15	89075124	89087077
ENSMUSG00000015377	1623.48	0.342479	2.43262e-06	0.000285687	Dennd6b	DENN/MADD domain containing 6B [Source:MGI Symbol;Acc:MGI:1916690]	15	89182213	89196496
ENSMUSG00000015396	544.249	-0.226892	0.0117347	0.0802912	Cd83	CD83 antigen [Source:MGI Symbol;Acc:MGI:1328316]	13	43784775	43803132
ENSMUSG00000015405	27.9867	-0.359139	0.0444118	0.186616	Ace2	angiotensin I converting enzyme (peptidyl-dipeptidase A) 2 [Source:MGI Symbol;Acc:MGI:1917258]	X	164139332	164188420
ENSMUSG00000015451	92.8235	0.225313	0.0395546	0.172821	C4a	complement component 4A (Rodgers blood group) [Source:MGI Symbol;Acc:MGI:98320]	17	34809092	34823464
ENSMUSG00000015452	21.2921	-0.0204273	0.923344	0.966314	Ager	advanced glycosylation end product-specific receptor [Source:MGI Symbol;Acc:MGI:893592]	17	34597862	34600936
ENSMUSG00000015461	1297.87	0.0311122	0.501417	0.737791	Atf6b	activating transcription factor 6 beta [Source:MGI Symbol;Acc:MGI:105121]	17	34647146	34655074
ENSMUSG00000015468	97.666	-0.0660426	0.560776	0.775	Notch4	notch 4 [Source:MGI Symbol;Acc:MGI:107471]	17	34564268	34588503
ENSMUSG00000015474	380.603	0.218709	0.00648072	0.0542773	Ppt2	palmitoyl-protein thioesterase 2 [Source:MGI Symbol;Acc:MGI:1860075]	17	34616662	34628510
ENSMUSG00000015476	3737.65	0.148004	0.047884	0.194716	Prrt1	proline-rich transmembrane protein 1 [Source:MGI Symbol;Acc:MGI:1932118]	17	34629533	34633126
ENSMUSG00000015478	803.089	-0.0738558	0.310991	0.573815	Rnf5	ring finger protein 5 [Source:MGI Symbol;Acc:MGI:1860076]	17	34601091	34603690
ENSMUSG00000015484	257.851	-0.258496	0.00186139	0.0247555	Fam163a	family with sequence similarity 163, member A [Source:MGI Symbol;Acc:MGI:3618859]	1	156075966	156205026
ENSMUSG00000015488	835.587	0.0523942	0.291096	0.552924	Cacfd1	calcium channel flower domain containing 1 [Source:MGI Symbol;Acc:MGI:1924317]	2	27009926	27021089
ENSMUSG00000015501	5288.19	-0.0482256	0.276497	0.537676	Hivep2	human immunodeficiency virus type I enhancer binding protein 2 [Source:MGI Symbol;Acc:MGI:1338076]	10	13966075	14151374
ENSMUSG00000015522	1125.47	0.166459	0.0357847	0.161776	Arnt	aryl hydrocarbon receptor nuclear translocator [Source:MGI Symbol;Acc:MGI:88071]	3	95434388	95497240
ENSMUSG00000015536	1380.51	-0.0275797	0.689381	0.852826	Mocs2	molybdenum cofactor synthesis 2 [Source:MGI Symbol;Acc:MGI:1336894]	13	114818236	114832275
ENSMUSG00000015542	327.132	-0.105498	0.239566	0.497836	Nat9	N-acetyltransferase 9 (GCN5-related, putative) [Source:MGI Symbol;Acc:MGI:1913426]	11	115182832	115187859
ENSMUSG00000015568	1985.28	-0.0761291	0.136888	0.362814	Lpl	lipoprotein lipase [Source:MGI Symbol;Acc:MGI:96820]	8	68880491	68907448
ENSMUSG00000015575	735.769	-0.0830129	0.293846	0.55646	Atp6v0e	ATPase, H+ transporting, lysosomal V0 subunit E [Source:MGI Symbol;Acc:MGI:1328318]	17	26663231	26699647
ENSMUSG00000015597	1247.01	0.0775822	0.0768236	0.256955	Zfp318	zinc finger protein 318 [Source:MGI Symbol;Acc:MGI:1889348]	17	46383731	46420920
ENSMUSG00000015599	1329.3	-0.209499	0.0511503	0.202504	Ttbk1	tau tubulin kinase 1 [Source:MGI Symbol;Acc:MGI:2147036]	17	46442448	46487675
ENSMUSG00000015605	816.061	-0.0912257	0.0865782	0.277209	Srf	serum response factor [Source:MGI Symbol;Acc:MGI:106658]	17	46548329	46556175
ENSMUSG00000015647	268.375	0.713144	7.78291e-05	0.00304233	Lama5	laminin, alpha 5 [Source:MGI Symbol;Acc:MGI:105382]	2	180176373	180225859
ENSMUSG00000015652	27.1643	1.20432	0.0891001	0.281503	Steap1	six transmembrane epithelial antigen of the prostate 1 [Source:MGI Symbol;Acc:MGI:1917608]	5	5736317	5749326
ENSMUSG00000015653	235.964	0.130985	0.420027	0.672359	Steap2	six transmembrane epithelial antigen of prostate 2 [Source:MGI Symbol;Acc:MGI:1921301]	5	5664829	5694578
ENSMUSG00000015656	20617.3	-0.0927376	0.139556	0.366399	Hspa8	heat shock protein 8 [Source:MGI Symbol;Acc:MGI:105384]	9	40800984	40810087
ENSMUSG00000015659	391.298	-0.019821	0.867754	0.941523	Serac1	serine active site containing 1 [Source:MGI Symbol;Acc:MGI:2447813]	17	6042196	6079741
ENSMUSG00000015668	782.591	-0.0500256	0.582166	0.788769	Pdzd11	PDZ domain containing 11 [Source:MGI Symbol;Acc:MGI:1919871]	X	100622883	100626568
ENSMUSG00000015671	2451.34	0.0508622	0.568529	0.779152	Psma2	proteasome (prosome, macropain) subunit, alpha type 2 [Source:MGI Symbol;Acc:MGI:104885]	13	14613240	14674236
ENSMUSG00000015672	453.235	0.0979624	0.292618	0.554943	Mrpl32	mitochondrial ribosomal protein L32 [Source:MGI Symbol;Acc:MGI:2137226]	13	14608184	14613165
ENSMUSG00000015697	1292.05	0.243816	2.33878e-05	0.00134818	Setdb1	SET domain, bifurcated 1 [Source:MGI Symbol;Acc:MGI:1934229]	3	95323525	95357202
ENSMUSG00000015702	51.1206	0.308358	0.0181269	0.105224	Anxa9	annexin A9 [Source:MGI Symbol;Acc:MGI:1923711]	3	95296096	95307176
ENSMUSG00000015709	4434.14	-0.148825	0.00465121	0.0436731	Arnt2	aryl hydrocarbon receptor nuclear translocator 2 [Source:MGI Symbol;Acc:MGI:107188]	7	84246278	84410176
ENSMUSG00000015711	475.299	-0.22395	0.000387486	0.00861649	Prune1	prune exopolyphosphatase [Source:MGI Symbol;Acc:MGI:1925152]	3	95253674	95282076
ENSMUSG00000015714	1793.83	0.0132121	0.864752	0.940492	Cers2	ceramide synthase 2 [Source:MGI Symbol;Acc:MGI:1924143]	3	95314791	95323599
ENSMUSG00000015733	7488.21	-0.160223	0.00494675	0.0453497	Capza2	capping protein (actin filament) muscle Z-line, alpha 2 [Source:MGI Symbol;Acc:MGI:106222]	6	17636234	17666972
ENSMUSG00000015745	514.415	0.0635866	0.488846	0.727286	Plekho1	pleckstrin homology domain containing, family O member 1 [Source:MGI Symbol;Acc:MGI:1914470]	3	95988429	95996001
ENSMUSG00000015747	823.423	-0.0570259	0.480089	0.720043	Vps45	vacuolar protein sorting 45 [Source:MGI Symbol;Acc:MGI:891965]	3	95999832	96058466
ENSMUSG00000015748	561.935	0.110013	0.0530144	0.205437	Prpf3	pre-mRNA processing factor 3 [Source:MGI Symbol;Acc:MGI:1918017]	3	95830124	95855885
ENSMUSG00000015749	2623.8	-0.032839	0.203757	0.45664	Anp32e	acidic (leucine-rich) nuclear phosphoprotein 32 family, member E [Source:MGI Symbol;Acc:MGI:1913721]	3	95929246	95947390
ENSMUSG00000015750	947.862	0.1155	0.0110695	0.0771314	Aph1a	aph1 homolog A, gamma secretase subunit [Source:MGI Symbol;Acc:MGI:2385110]	3	95893969	95898288
ENSMUSG00000015755	1713.61	-0.0393875	0.423603	0.674789	Tab2	TGF-beta activated kinase 1/MAP3K7 binding protein 2 [Source:MGI Symbol;Acc:MGI:1915902]	10	7905653	7956230
ENSMUSG00000015757	1207.61	0.0527678	0.196332	0.44649	Ppil4	peptidylprolyl isomerase (cyclophilin)-like 4 [Source:MGI Symbol;Acc:MGI:1914668]	10	7792891	7823135
ENSMUSG00000015759	1676.64	-0.0815383	0.316986	0.579576	Cnih1	cornichon family AMPA receptor auxiliary protein 1 [Source:MGI Symbol;Acc:MGI:1277202]	14	46775567	46788411
ENSMUSG00000015766	762.97	-0.16407	0.0622069	0.225655	Eps8	epidermal growth factor receptor pathway substrate 8 [Source:MGI Symbol;Acc:MGI:104684]	6	137477245	137654876
ENSMUSG00000015776	678.393	-0.0197343	0.670152	0.840106	Med22	mediator complex subunit 22 [Source:MGI Symbol;Acc:MGI:98446]	2	26905262	26910677
ENSMUSG00000015790	1204.5	-0.0398326	0.634631	0.821036	Surf1	surfeit gene 1 [Source:MGI Symbol;Acc:MGI:98443]	2	26913381	26916530
ENSMUSG00000015804	1319.26	-0.192844	0.028321	0.139951	Med28	mediator complex subunit 28 [Source:MGI Symbol;Acc:MGI:1914249]	5	45520229	45529276
ENSMUSG00000015806	4291.71	0.00330133	0.976239	0.98887	Qdpr	quinoid dihydropteridine reductase [Source:MGI Symbol;Acc:MGI:97836]	5	45434021	45450236
ENSMUSG00000015829	4503.46	-0.161505	0.0555124	0.211263	Tnr	tenascin R [Source:MGI Symbol;Acc:MGI:99516]	1	159523769	159931729
ENSMUSG00000015837	8312.14	0.0336348	0.52254	0.750499	Sqstm1	sequestosome 1 [Source:MGI Symbol;Acc:MGI:107931]	11	50199366	50210827
ENSMUSG00000015839	665.727	-0.278759	4.74885e-05	0.00212396	Nfe2l2	nuclear factor, erythroid derived 2, like 2 [Source:MGI Symbol;Acc:MGI:108420]	2	75675513	75704641
ENSMUSG00000015843	105.791	-0.0770213	0.668981	0.839843	Rxrg	retinoid X receptor gamma [Source:MGI Symbol;Acc:MGI:98216]	1	167598384	167639623
ENSMUSG00000015846	589.723	-0.250282	1.00996e-05	0.000779799	Rxra	retinoid X receptor alpha [Source:MGI Symbol;Acc:MGI:98214]	2	27676440	27762957
ENSMUSG00000015850	267.474	0.0534523	0.681075	0.846676	Adamtsl4	ADAMTS-like 4 [Source:MGI Symbol;Acc:MGI:2389008]	3	95676201	95687917
ENSMUSG00000015852	1697.64	-0.405852	0.000865812	0.0142789	Fcrls	Fc receptor-like S, scavenger receptor [Source:MGI Symbol;Acc:MGI:1933397]	3	87250758	87263738
ENSMUSG00000015869	784.688	0.0131663	0.830654	0.924601	Prpsap1	phosphoribosyl pyrophosphate synthetase-associated protein 1 [Source:MGI Symbol;Acc:MGI:1915013]	11	116470845	116494202
ENSMUSG00000015879	176.266	0.178404	0.0799206	0.263245	Fam184b	family with sequence similarity 184, member B [Source:MGI Symbol;Acc:MGI:2442958]	5	45529705	45639614
ENSMUSG00000015882	688.631	0.0170368	0.820926	0.91998	Lcorl	ligand dependent nuclear receptor corepressor-like [Source:MGI Symbol;Acc:MGI:2651932]	5	45697181	45857615
ENSMUSG00000015889	910.353	0.0449525	0.347178	0.610111	Lta4h	leukotriene A4 hydrolase [Source:MGI Symbol;Acc:MGI:96836]	10	93453411	93484875
ENSMUSG00000015932	5052.45	-0.0774737	0.273878	0.535007	Dstn	destrin [Source:MGI Symbol;Acc:MGI:1929270]	2	143915320	143943324
ENSMUSG00000015937	1507.38	0.110356	0.00530443	0.0474834	H2afy	H2A histone family, member Y [Source:MGI Symbol;Acc:MGI:1349392]	13	56073619	56136361
ENSMUSG00000015942	355.443	0.108356	0.0446072	0.187196	Gtf2ird2	GTF2I repeat domain containing 2 [Source:MGI Symbol;Acc:MGI:2149780]	5	134184019	134224355
ENSMUSG00000015943	166.124	0.117471	0.319403	0.581293	Bola1	bolA-like 1 (E. coli) [Source:MGI Symbol;Acc:MGI:1916418]	3	96196588	96219709
ENSMUSG00000015944	2114.34	-0.230095	0.00464211	0.0436658	Castor2	cytosolic arginine sensor for mTORC1 subunit 2 [Source:MGI Symbol;Acc:MGI:1933384]	5	134099711	134144343
ENSMUSG00000015947	310.116	-0.273114	0.0295307	0.144065	Fcgr1	Fc receptor, IgG, high affinity I [Source:MGI Symbol;Acc:MGI:95498]	3	96282909	96293969
ENSMUSG00000015950	422.599	-0.351579	0.000166502	0.00500237	Ncf1	neutrophil cytosolic factor 1 [Source:MGI Symbol;Acc:MGI:97283]	5	134220053	134229625
ENSMUSG00000015961	2226.27	0.00101058	0.983836	0.992731	Adss	adenylosuccinate synthetase, non muscle [Source:MGI Symbol;Acc:MGI:87948]	1	177762962	177796511
ENSMUSG00000015966	34.2848	-0.0259702	0.869822	0.942597	Il17rb	interleukin 17 receptor B [Source:MGI Symbol;Acc:MGI:1355292]	14	29996135	30008896
ENSMUSG00000015968	1398.5	0.156939	0.0690495	0.241581	Cacna1d	calcium channel, voltage-dependent, L type, alpha 1D subunit [Source:MGI Symbol;Acc:MGI:88293]	14	30039939	30491455
ENSMUSG00000015970	111.605	0.220422	0.124096	0.342988	Chdh	choline dehydrogenase [Source:MGI Symbol;Acc:MGI:1860776]	14	30009023	30040527
ENSMUSG00000015971	859.121	-0.00190691	0.971838	0.987285	Actr8	ARP8 actin-related protein 8 [Source:MGI Symbol;Acc:MGI:1860775]	14	29978337	30006354
ENSMUSG00000015980	118.274	-0.165058	0.0447722	0.187788	Lrrc27	leucine rich repeat containing 27 [Source:MGI Symbol;Acc:MGI:1923862]	7	139212988	139242979
ENSMUSG00000015981	1376.57	0.0904534	0.317613	0.57998	Stk32c	serine/threonine kinase 32C [Source:MGI Symbol;Acc:MGI:2385336]	7	139103638	139213307
ENSMUSG00000015994	974.458	-0.152732	0.0461926	0.191372	Fnta	farnesyltransferase, CAAX box, alpha [Source:MGI Symbol;Acc:MGI:104683]	8	25998722	26015650
ENSMUSG00000016018	1334.69	-0.104064	0.0716052	0.246145	Mtrex	Mtr4 exosome RNA helicase [Source:MGI Symbol;Acc:MGI:1919448]	13	112867418	112927398
ENSMUSG00000016024	126.263	0.583139	0.136404	0.362294	Lbp	lipopolysaccharide binding protein [Source:MGI Symbol;Acc:MGI:1098776]	2	158306493	158332852
ENSMUSG00000016028	149.635	-0.104127	0.443884	0.691475	Celsr1	cadherin, EGF LAG seven-pass G-type receptor 1 [Source:MGI Symbol;Acc:MGI:1100883]	15	85898929	86033777
ENSMUSG00000016087	176.26	-0.199287	0.0698123	0.242632	Fli1	Friend leukemia integration 1 [Source:MGI Symbol;Acc:MGI:95554]	9	32422204	32542861
ENSMUSG00000016128	503.727	0.0954072	0.339045	0.602206	Stard13	StAR-related lipid transfer (START) domain containing 13 [Source:MGI Symbol;Acc:MGI:2385331]	5	151037510	151233836
ENSMUSG00000016150	712.456	-0.0964297	0.51336	0.745272	Tenm1	teneurin transmembrane protein 1 [Source:MGI Symbol;Acc:MGI:1345185]	X	42527866	43429126
ENSMUSG00000016179	444.348	-0.192325	0.043462	0.184158	Camk1g	calcium/calmodulin-dependent protein kinase I gamma [Source:MGI Symbol;Acc:MGI:2388073]	1	193346346	193370298
ENSMUSG00000016181	430.484	0.0365493	0.520303	0.749337	Diexf	digestive organ expansion factor homolog (zebrafish) [Source:MGI Symbol;Acc:MGI:2138080]	1	193091104	193130272
ENSMUSG00000016194	709.083	0.0633488	0.53603	0.759563	Hsd11b1	hydroxysteroid 11-beta dehydrogenase 1 [Source:MGI Symbol;Acc:MGI:103562]	1	193221634	193264075
ENSMUSG00000016200	534.947	-0.207059	0.0190602	0.10869	Syt14	synaptotagmin XIV [Source:MGI Symbol;Acc:MGI:2444490]	1	192891233	193035775
ENSMUSG00000016206	116.484	-0.0886614	0.483298	0.722766	H2-M3	histocompatibility 2, M region locus 3 [Source:MGI Symbol;Acc:MGI:95915]	17	37270220	37274484
ENSMUSG00000016239	141.076	-0.247022	0.0795768	0.262432	Lonrf3	LON peptidase N-terminal domain and ring finger 3 [Source:MGI Symbol;Acc:MGI:1921615]	X	36328353	36362341
ENSMUSG00000016252	3254.55	-0.0938505	0.412808	0.667178	Atp5e	ATP synthase, H+ transporting, mitochondrial F1 complex, epsilon subunit [Source:MGI Symbol;Acc:MGI:1855697]	2	174461072	174464105
ENSMUSG00000016253	838.286	0.0440838	0.39385	0.650848	Nelfcd	negative elongation factor complex member C/D, Th1l [Source:MGI Symbol;Acc:MGI:1926424]	2	174415804	174427502
ENSMUSG00000016256	3479.77	-0.229004	0.0371423	0.165536	Ctsz	cathepsin Z [Source:MGI Symbol;Acc:MGI:1891190]	2	174427493	174439039
ENSMUSG00000016257	992.218	0.018845	0.761132	0.890222	Prelid3b	PRELI domain containing 3B [Source:MGI Symbol;Acc:MGI:1913640]	2	174465067	174473081
ENSMUSG00000016262	405.857	0.148344	0.167429	0.40764	Sertad4	SERTA domain containing 4 [Source:MGI Symbol;Acc:MGI:2443496]	1	192844488	192855756
ENSMUSG00000016308	1183.43	0.0211214	0.729204	0.875323	Ube2a	ubiquitin-conjugating enzyme E2A [Source:MGI Symbol;Acc:MGI:102959]	X	36873900	36884222
ENSMUSG00000016319	4490.46	0.0174282	0.852306	0.93436	Slc25a5	solute carrier family 25 (mitochondrial carrier, adenine nucleotide translocator), member 5 [Source:MGI Symbol;Acc:MGI:1353496]	X	36795651	36798807
ENSMUSG00000016344	806.612	0.000605776	0.994696	0.996902	Ppdpf	pancreatic progenitor cell differentiation and proliferation factor [Source:MGI Symbol;Acc:MGI:1913746]	2	181187247	181188771
ENSMUSG00000016346	10138.6	-0.142875	0.0136529	0.0887833	Kcnq2	potassium voltage-gated channel, subfamily Q, member 2 [Source:MGI Symbol;Acc:MGI:1309503]	2	181075579	181135300
ENSMUSG00000016349	14331.8	-0.0241434	0.574963	0.783461	Eef1a2	eukaryotic translation elongation factor 1 alpha 2 [Source:MGI Symbol;Acc:MGI:1096317]	2	181147653	181157014
ENSMUSG00000016356	164.257	0.200408	0.126931	0.347536	Col20a1	collagen, type XX, alpha 1 [Source:MGI Symbol;Acc:MGI:1920618]	2	180986535	181018363
ENSMUSG00000016382	6396.65	0.0200134	0.758284	0.888312	Pls3	plastin 3 (T-isoform) [Source:MGI Symbol;Acc:MGI:104807]	X	75785654	75875182
ENSMUSG00000016386	764.89	0.127524	0.0261618	0.133463	Mpped2	metallophosphoesterase domain containing 2 [Source:MGI Symbol;Acc:MGI:1924265]	2	106693269	106868356
ENSMUSG00000016409	418.261	-0.0436874	0.401806	0.657231	Nkap	NFKB activating protein [Source:MGI Symbol;Acc:MGI:1914300]	X	37126795	37150746
ENSMUSG00000016427	2404.46	-0.101075	0.360577	0.621322	Ndufa1	NADH:ubiquinone oxidoreductase subunit A1 [Source:MGI Symbol;Acc:MGI:1929511]	X	37187588	37191163
ENSMUSG00000016477	799.54	0.021853	0.720315	0.869628	E2f3	E2F transcription factor 3 [Source:MGI Symbol;Acc:MGI:1096340]	13	29906575	29986063
ENSMUSG00000016481	503.69	-0.240118	5.17983e-05	0.0022518	Cr1l	complement component (3b/4b) receptor 1-like [Source:MGI Symbol;Acc:MGI:88513]	1	195097382	195131586
ENSMUSG00000016487	593.435	0.00444448	0.96052	0.98327	Ppfibp1	PTPRF interacting protein, binding protein 1 (liprin beta 1) [Source:MGI Symbol;Acc:MGI:1914783]	6	146888487	147032025
ENSMUSG00000016493	383.333	0.256374	0.000563053	0.0110898	Cd46	CD46 antigen, complement regulatory protein [Source:MGI Symbol;Acc:MGI:1203290]	1	195036826	195092249
ENSMUSG00000016494	1305.36	-0.121489	0.226373	0.482114	Cd34	CD34 antigen [Source:MGI Symbol;Acc:MGI:88329]	1	194938819	194961279
ENSMUSG00000016495	579.177	0.124783	0.0926108	0.288426	Plgrkt	plasminogen receptor, C-terminal lysine transmembrane protein [Source:MGI Symbol;Acc:MGI:1915009]	19	29348599	29367390
ENSMUSG00000016496	208.032	-0.367903	0.211229	0.46514	Cd274	CD274 antigen [Source:MGI Symbol;Acc:MGI:1926446]	19	29367455	29388095
ENSMUSG00000016503	137.703	0.14438	0.0833791	0.270428	Gtf3a	general transcription factor III A [Source:MGI Symbol;Acc:MGI:1913846]	5	146948657	146955614
ENSMUSG00000016510	50.584	0.22458	0.0787336	0.260574	Mtif3	mitochondrial translational initiation factor 3 [Source:MGI Symbol;Acc:MGI:1923616]	5	146951573	146963800
ENSMUSG00000016520	109.479	0.078309	0.458262	0.703234	Lnx2	ligand of numb-protein X 2 [Source:MGI Symbol;Acc:MGI:2155959]	5	147016655	147076586
ENSMUSG00000016526	264.324	0.391672	2.39949e-05	0.00137312	Dyrk3	dual-specificity tyrosine-(Y)-phosphorylation regulated kinase 3 [Source:MGI Symbol;Acc:MGI:1330300]	1	131127455	131138340
ENSMUSG00000016528	645.356	-0.110629	0.0366473	0.16426	Mapkapk2	MAP kinase-activated protein kinase 2 [Source:MGI Symbol;Acc:MGI:109298]	1	131053700	131097826
ENSMUSG00000016534	3046.25	-0.195576	0.000659912	0.0121462	Lamp2	lysosomal-associated membrane protein 2 [Source:MGI Symbol;Acc:MGI:96748]	X	38401357	38456454
ENSMUSG00000016541	7134.29	0.0567982	0.275589	0.536547	Atxn10	ataxin 10 [Source:MGI Symbol;Acc:MGI:1859293]	15	85336245	85463212
ENSMUSG00000016552	350.947	0.20575	0.00543516	0.0479983	Foxred2	FAD-dependent oxidoreductase domain containing 2 [Source:MGI Symbol;Acc:MGI:106315]	15	77940522	77956722
ENSMUSG00000016554	1240.77	0.00264368	0.97019	0.986807	Eif3d	eukaryotic translation initiation factor 3, subunit D [Source:MGI Symbol;Acc:MGI:1933181]	15	77958998	77970813
ENSMUSG00000016559	6319.89	0.0165567	0.811704	0.914635	H3f3b	H3 histone, family 3B [Source:MGI Symbol;Acc:MGI:1101768]	11	116021912	116027962
ENSMUSG00000016619	763.722	-0.00741275	0.893433	0.953323	Nup50	nucleoporin 50 [Source:MGI Symbol;Acc:MGI:1351502]	15	84923411	84942963
ENSMUSG00000016624	145.161	0.31771	0.0111559	0.0775099	Phf21b	PHD finger protein 21B [Source:MGI Symbol;Acc:MGI:2443812]	15	84785381	84856049
ENSMUSG00000016637	335.579	-0.0213658	0.837581	0.928	Ift27	intraflagellar transport 27 [Source:MGI Symbol;Acc:MGI:1914292]	15	78159463	78174107
ENSMUSG00000016664	1197.23	-0.039338	0.507529	0.741981	Pacsin2	protein kinase C and casein kinase substrate in neurons 2 [Source:MGI Symbol;Acc:MGI:1345153]	15	83375607	83464606
ENSMUSG00000016756	275.595	0.102338	0.395986	0.652362	Cmah	cytidine monophospho-N-acetylneuraminic acid hydroxylase [Source:MGI Symbol;Acc:MGI:103227]	13	24327404	24477377
ENSMUSG00000016757	287.605	-0.140068	0.0318965	0.150873	Ttll12	tubulin tyrosine ligase-like family, member 12 [Source:MGI Symbol;Acc:MGI:3039573]	15	83575090	83595157
ENSMUSG00000016763	402.791	0.00265431	0.975274	0.988709	Scube1	signal peptide, CUB domain, EGF-like 1 [Source:MGI Symbol;Acc:MGI:1890616]	15	83604999	83725021
ENSMUSG00000016831	1494.82	-0.0752923	0.161344	0.399964	Tox4	TOX high mobility group box family member 4 [Source:MGI Symbol;Acc:MGI:1915389]	14	52279146	52296401
ENSMUSG00000016833	569.585	-0.0115363	0.914975	0.963223	Mrps18c	mitochondrial ribosomal protein S18C [Source:MGI Symbol;Acc:MGI:1915985]	5	100798627	100804471
ENSMUSG00000016918	321.309	0.0785586	0.650198	0.829964	Sulf1	sulfatase 1 [Source:MGI Symbol;Acc:MGI:2138563]	1	12692277	12861192
ENSMUSG00000016921	4016	0.139359	0.000651972	0.0120509	Srsf6	serine/arginine-rich splicing factor 6 [Source:MGI Symbol;Acc:MGI:1915246]	2	162931528	162937121
ENSMUSG00000016933	1691.57	0.0363407	0.416335	0.66947	Plcg1	phospholipase C, gamma 1 [Source:MGI Symbol;Acc:MGI:97615]	2	160731300	160775760
ENSMUSG00000016940	1096.34	-0.0862383	0.143233	0.37224	Kctd2	potassium channel tetramerisation domain containing 2 [Source:MGI Symbol;Acc:MGI:1917632]	11	115420128	115431274
ENSMUSG00000016946	448.194	-0.0334952	0.551006	0.768176	Kctd5	potassium channel tetramerisation domain containing 5 [Source:MGI Symbol;Acc:MGI:1916509]	17	24047734	24073485
ENSMUSG00000016984	206.116	0.0295083	0.735105	0.878402	Etaa1	Ewing tumor-associated antigen 1 [Source:MGI Symbol;Acc:MGI:1915395]	11	17938756	17953875
ENSMUSG00000016995	250.119	-0.100017	0.304864	0.567135	Matn4	matrilin 4 [Source:MGI Symbol;Acc:MGI:1328314]	2	164389393	164405160
ENSMUSG00000017007	27.1542	-0.0688036	0.73872	0.879267	Rbpjl	recombination signal binding protein for immunoglobulin kappa J region-like [Source:MGI Symbol;Acc:MGI:1196616]	2	164403141	164415448
ENSMUSG00000017009	1999.28	-0.215166	0.000245317	0.00636259	Sdc4	syndecan 4 [Source:MGI Symbol;Acc:MGI:1349164]	2	164424247	164443887
ENSMUSG00000017057	251.932	-0.327298	8.0301e-06	0.000658175	Il13ra1	interleukin 13 receptor, alpha 1 [Source:MGI Symbol;Acc:MGI:105052]	X	36112110	36171259
ENSMUSG00000017119	3613.57	-0.0306816	0.38183	0.641265	Nbr1	NBR1, autophagy cargo receptor [Source:MGI Symbol;Acc:MGI:108498]	11	101552149	101581951
ENSMUSG00000017132	2087.2	0.119393	0.0683882	0.240015	Cyth1	cytohesin 1 [Source:MGI Symbol;Acc:MGI:1334257]	11	118132019	118248592
ENSMUSG00000017144	319.996	-0.0483862	0.551259	0.768461	Rnd3	Rho family GTPase 3 [Source:MGI Symbol;Acc:MGI:1921444]	2	51130438	51149111
ENSMUSG00000017146	29.8991	0.107048	0.581066	0.787842	Brca1	breast cancer 1, early onset [Source:MGI Symbol;Acc:MGI:104537]	11	101488764	101551955
ENSMUSG00000017167	3691.3	-0.0541287	0.593771	0.797419	Cntnap1	contactin associated protein-like 1 [Source:MGI Symbol;Acc:MGI:1858201]	11	101170523	101190724
ENSMUSG00000017176	732.518	-0.000372122	0.995638	0.997159	Nt5c3b	5'-nucleotidase, cytosolic IIIB [Source:MGI Symbol;Acc:MGI:1915356]	11	100422321	100441808
ENSMUSG00000017188	1462.46	0.0649029	0.456146	0.701558	Coa3	cytochrome C oxidase assembly factor 3 [Source:MGI Symbol;Acc:MGI:1098757]	11	101277968	101279114
ENSMUSG00000017210	2353.25	0.0980827	0.00652708	0.0545494	Med24	mediator complex subunit 24 [Source:MGI Symbol;Acc:MGI:1344385]	11	98704591	98729435
ENSMUSG00000017221	2016	-0.00460524	0.934606	0.971331	Psmd3	proteasome (prosome, macropain) 26S subunit, non-ATPase, 3 [Source:MGI Symbol;Acc:MGI:98858]	11	98682554	98695979
ENSMUSG00000017264	985.574	0.0184974	0.679673	0.846258	Exosc10	exosome component 10 [Source:MGI Symbol;Acc:MGI:1355322]	4	148558429	148582401
ENSMUSG00000017286	984.341	-0.266098	0.000959936	0.0151614	Glod4	glyoxalase domain containing 4 [Source:MGI Symbol;Acc:MGI:1914451]	11	76120987	76243725
ENSMUSG00000017288	1393.25	0.0140877	0.717959	0.868425	Vps53	VPS53 GARP complex subunit [Source:MGI Symbol;Acc:MGI:1915549]	11	76046226	76179647
ENSMUSG00000017291	4595.33	-0.122051	0.051656	0.203425	Taok1	TAO kinase 1 [Source:MGI Symbol;Acc:MGI:1914490]	11	77529162	77607815
ENSMUSG00000017299	414.541	0.125353	0.0604457	0.221578	Dnttip1	deoxynucleotidyltransferase, terminal, interacting protein 1 [Source:MGI Symbol;Acc:MGI:1923483]	2	164745983	164768607
ENSMUSG00000017307	172.092	-0.0575345	0.511406	0.744633	Acot8	acyl-CoA thioesterase 8 [Source:MGI Symbol;Acc:MGI:2158201]	2	164792765	164804882
ENSMUSG00000017314	2630.03	0.0218102	0.687113	0.85098	Mpp2	membrane protein, palmitoylated 2 (MAGUK p55 subfamily member 2) [Source:MGI Symbol;Acc:MGI:1858257]	11	102057015	102088515
ENSMUSG00000017344	1160.28	0.00241229	0.977287	0.989162	Vtn	vitronectin [Source:MGI Symbol;Acc:MGI:98940]	11	78499091	78502324
ENSMUSG00000017376	1405.09	-0.16076	0.00867533	0.0661131	Nlk	nemo like kinase [Source:MGI Symbol;Acc:MGI:1201387]	11	78567168	78697373
ENSMUSG00000017386	157.341	0.0354317	0.690302	0.853616	Traf4	TNF receptor associated factor 4 [Source:MGI Symbol;Acc:MGI:1202880]	11	78158499	78165589
ENSMUSG00000017390	20151	-0.210223	0.00776503	0.0614061	Aldoc	aldolase C, fructose-bisphosphate [Source:MGI Symbol;Acc:MGI:101863]	11	78322968	78327781
ENSMUSG00000017400	1121.76	-0.124187	0.163262	0.402579	Stac2	SH3 and cysteine rich domain 2 [Source:MGI Symbol;Acc:MGI:2144518]	11	98036623	98053462
ENSMUSG00000017404	5687.58	-0.0844029	0.437415	0.686191	Rpl19	ribosomal protein L19 [Source:MGI Symbol;Acc:MGI:98020]	11	98026710	98030492
ENSMUSG00000017405	75.4781	-0.0532765	0.632604	0.820175	Nek8	NIMA (never in mitosis gene a)-related expressed kinase 8 [Source:MGI Symbol;Acc:MGI:1890646]	11	78166106	78176675
ENSMUSG00000017412	2884.94	0.00607131	0.920612	0.965607	Cacnb4	calcium channel, voltage-dependent, beta 4 subunit [Source:MGI Symbol;Acc:MGI:103301]	2	52428320	52676831
ENSMUSG00000017417	371.536	0.0515218	0.664657	0.838456	Plxdc1	plexin domain containing 1 [Source:MGI Symbol;Acc:MGI:1919574]	11	97923238	97986444
ENSMUSG00000017418	638.616	-0.11627	0.161504	0.39997	Arl5b	ADP-ribosylation factor-like 5B [Source:MGI Symbol;Acc:MGI:1923119]	2	15049395	15082456
ENSMUSG00000017421	3841.98	0.0693043	0.103069	0.308131	Zfp207	zinc finger protein 207 [Source:MGI Symbol;Acc:MGI:1340045]	11	80383279	80405733
ENSMUSG00000017428	1449.14	-0.00330246	0.944123	0.975424	Psmd11	proteasome (prosome, macropain) 26S subunit, non-ATPase, 11 [Source:MGI Symbol;Acc:MGI:1916327]	11	80428615	80473248
ENSMUSG00000017446	18.7841	-0.895735	0.000116523	0.00398636	C1qtnf1	C1q and tumor necrosis factor related protein 1 [Source:MGI Symbol;Acc:MGI:1919254]	11	118428203	118449963
ENSMUSG00000017453	46.0675	0.394927	0.0068411	0.0562478	Pipox	pipecolic acid oxidase [Source:MGI Symbol;Acc:MGI:1197006]	11	77880615	77894096
ENSMUSG00000017466	5949.61	-0.139012	0.217332	0.472071	Timp2	tissue inhibitor of metalloproteinase 2 [Source:MGI Symbol;Acc:MGI:98753]	11	118301069	118355740
ENSMUSG00000017478	856.434	-0.00667427	0.920691	0.965607	Zc3h18	zinc finger CCCH-type containing 18 [Source:MGI Symbol;Acc:MGI:1923264]	8	122376609	122417360
ENSMUSG00000017485	2686.23	-0.0423883	0.353458	0.614422	Top2b	topoisomerase (DNA) II beta [Source:MGI Symbol;Acc:MGI:98791]	14	16365179	16435462
ENSMUSG00000017491	127.25	-0.163116	0.0858155	0.275366	Rarb	retinoic acid receptor, beta [Source:MGI Symbol;Acc:MGI:97857]	14	16430839	16819156
ENSMUSG00000017493	1265.53	0.0617612	0.552741	0.769437	Igfbp4	insulin-like growth factor binding protein 4 [Source:MGI Symbol;Acc:MGI:96439]	11	99041244	99054392
ENSMUSG00000017548	1160.81	-0.028531	0.620147	0.813231	Suz12	SUZ12 polycomb repressive complex 2 subunit [Source:MGI Symbol;Acc:MGI:1261758]	11	79993106	80034123
ENSMUSG00000017550	179.245	0.229956	0.0179214	0.104577	Atad5	ATPase family, AAA domain containing 5 [Source:MGI Symbol;Acc:MGI:2442925]	11	80089400	80135794
ENSMUSG00000017561	384.948	0.0604574	0.358242	0.619209	Crlf3	cytokine receptor-like factor 3 [Source:MGI Symbol;Acc:MGI:1860086]	11	80046493	80080991
ENSMUSG00000017615	995.577	-0.079999	0.0535249	0.206552	Tnfaip1	tumor necrosis factor, alpha-induced protein 1 (endothelial) [Source:MGI Symbol;Acc:MGI:104961]	11	78522850	78536332
ENSMUSG00000017631	10903.7	-0.0332716	0.537929	0.760934	Abr	active BCR-related gene [Source:MGI Symbol;Acc:MGI:107771]	11	76416734	76622314
ENSMUSG00000017639	4796.78	-0.160642	0.00395359	0.0396291	Rab11fip4	RAB11 family interacting protein 4 (class II) [Source:MGI Symbol;Acc:MGI:2442920]	11	79591212	79698023
ENSMUSG00000017664	1073.13	-0.0971511	0.226509	0.482286	Slc35c2	solute carrier family 35, member C2 [Source:MGI Symbol;Acc:MGI:2385166]	2	165276554	165287869
ENSMUSG00000017667	536.162	0.0437254	0.45363	0.698921	Zfp334	zinc finger protein 334 [Source:MGI Symbol;Acc:MGI:2388656]	2	165374264	165388259
ENSMUSG00000017670	3517.3	0.0138325	0.782722	0.899121	Elmo2	engulfment and cell motility 2 [Source:MGI Symbol;Acc:MGI:2153045]	2	165288031	165326479
ENSMUSG00000017677	3986.24	0.0441029	0.417428	0.670586	Wsb1	WD repeat and SOCS box-containing 1 [Source:MGI Symbol;Acc:MGI:1926139]	11	79239372	79254671
ENSMUSG00000017679	1416.39	-0.0694241	0.101412	0.304772	Ttpal	tocopherol (alpha) transfer protein-like [Source:MGI Symbol;Acc:MGI:1923330]	2	163602314	163619013
ENSMUSG00000017686	1733.37	-0.0925782	0.0699806	0.243055	Rhot1	ras homolog family member T1 [Source:MGI Symbol;Acc:MGI:1926078]	11	80209019	80267907
ENSMUSG00000017692	354.304	-0.0708211	0.379148	0.639171	Rhbdl3	rhomboid like 3 [Source:MGI Symbol;Acc:MGI:2179276]	11	80300912	80355955
ENSMUSG00000017697	18.5438	-0.0495056	0.841462	0.929857	Ada	adenosine deaminase [Source:MGI Symbol;Acc:MGI:87916]	2	163726584	163750239
ENSMUSG00000017707	6558.46	-0.151089	0.00210697	0.0269353	Serinc3	serine incorporator 3 [Source:MGI Symbol;Acc:MGI:1349457]	2	163623272	163645131
ENSMUSG00000017713	96.2372	0.11076	0.352568	0.613692	Tha1	threonine aldolase 1 [Source:MGI Symbol;Acc:MGI:1919026]	11	117867952	117873481
ENSMUSG00000017715	1078.32	-0.0710703	0.0879179	0.279512	Pgs1	phosphatidylglycerophosphate synthase 1 [Source:MGI Symbol;Acc:MGI:1921701]	11	117986292	118024011
ENSMUSG00000017716	27.2715	0.177086	0.308603	0.570881	Birc5	baculoviral IAP repeat-containing 5 [Source:MGI Symbol;Acc:MGI:1203517]	11	117849251	117855743
ENSMUSG00000017718	22.1824	-0.105521	0.564242	0.777021	Afmid	arylformamidase [Source:MGI Symbol;Acc:MGI:2448704]	11	117825924	117839908
ENSMUSG00000017721	959.696	-0.16881	0.00398569	0.0397735	Pigt	phosphatidylinositol glycan anchor biosynthesis, class T [Source:MGI Symbol;Acc:MGI:1926178]	2	164497520	164508301
ENSMUSG00000017723	18.9993	0.630015	0.410669	0.665023	Wfdc2	WAP four-disulfide core domain 2 [Source:MGI Symbol;Acc:MGI:1914951]	2	164562413	164568510
ENSMUSG00000017724	160.885	-0.065928	0.526846	0.753233	Etv4	ets variant 4 [Source:MGI Symbol;Acc:MGI:99423]	11	101769742	101785371
ENSMUSG00000017734	1802.17	0.0966783	0.306943	0.568746	Dbndd2	dysbindin (dystrobrevin binding protein 1) domain containing 2 [Source:MGI Symbol;Acc:MGI:106562]	2	164486106	164493319
ENSMUSG00000017737	25.9799	0.16609	0.350397	0.612125	Mmp9	matrix metallopeptidase 9 [Source:MGI Symbol;Acc:MGI:97011]	2	164940780	164955850
ENSMUSG00000017740	7611.77	0.0432346	0.4875	0.726013	Slc12a5	solute carrier family 12, member 5 [Source:MGI Symbol;Acc:MGI:1862037]	2	164960802	164999731
ENSMUSG00000017747	113.62	-0.108048	0.353868	0.614913	Ghdc	GH3 domain containing [Source:MGI Symbol;Acc:MGI:1931556]	11	100766032	100770957
ENSMUSG00000017754	717.086	0.142716	0.316591	0.579285	Pltp	phospholipid transfer protein [Source:MGI Symbol;Acc:MGI:103151]	2	164839518	164857711
ENSMUSG00000017756	111.127	0.0346239	0.761965	0.890601	Slc12a7	solute carrier family 12, member 7 [Source:MGI Symbol;Acc:MGI:1342283]	13	73733094	73816754
ENSMUSG00000017760	3749.85	-0.0612675	0.390604	0.647796	Ctsa	cathepsin A [Source:MGI Symbol;Acc:MGI:97748]	2	164832873	164841032
ENSMUSG00000017764	395.891	-0.0327718	0.562408	0.776198	Zswim1	zinc finger SWIM-type containing 1 [Source:MGI Symbol;Acc:MGI:1919221]	2	164822686	164826871
ENSMUSG00000017765	350.802	0.0278328	0.782973	0.899325	Slc12a4	solute carrier family 12, member 4 [Source:MGI Symbol;Acc:MGI:1309465]	8	105943590	105966097
ENSMUSG00000017774	350.664	0.118455	0.0398109	0.173307	Myo1c	myosin IC [Source:MGI Symbol;Acc:MGI:106612]	11	75650504	75673910
ENSMUSG00000017776	3457.1	-0.0830304	0.0985515	0.300523	Crk	v-crk avian sarcoma virus CT10 oncogene homolog [Source:MGI Symbol;Acc:MGI:88508]	11	75679259	75706908
ENSMUSG00000017778	2486.38	-0.0865942	0.489103	0.727575	Cox7c	cytochrome c oxidase subunit 7C [Source:MGI Symbol;Acc:MGI:103226]	13	86044816	86046904
ENSMUSG00000017781	6053.48	-0.0664037	0.168432	0.409173	Pitpna	phosphatidylinositol transfer protein, alpha [Source:MGI Symbol;Acc:MGI:99887]	11	75588097	75628804
ENSMUSG00000017801	603.636	0.0618722	0.380145	0.640055	Mlx	MAX-like protein X [Source:MGI Symbol;Acc:MGI:108398]	11	101087277	101092207
ENSMUSG00000017802	1438.05	-0.0260532	0.394813	0.65155	Retreg3	reticulophagy regulator family member 3 [Source:MGI Symbol;Acc:MGI:1915248]	11	101096322	101119893
ENSMUSG00000017830	72.7362	0.0535916	0.720661	0.869664	Dhx58	DEXH (Asp-Glu-X-His) box polypeptide 58 [Source:MGI Symbol;Acc:MGI:1931560]	11	100694884	100704271
ENSMUSG00000017831	2859.07	0.0730748	0.0511281	0.202504	Rab5a	RAB5A, member RAS oncogene family [Source:MGI Symbol;Acc:MGI:105926]	17	53479234	53507680
ENSMUSG00000017837	160.596	-0.0991214	0.268962	0.529952	Nkiras2	NFKB inhibitor interacting Ras-like protein 2 [Source:MGI Symbol;Acc:MGI:1919216]	11	100619244	100627607
ENSMUSG00000017843	3043.42	-0.147905	0.0015755	0.0219631	Ppp2r5c	protein phosphatase 2, regulatory subunit B', gamma [Source:MGI Symbol;Acc:MGI:1349475]	12	110447120	110583062
ENSMUSG00000017858	646.779	-0.0889162	0.0408946	0.176366	Ift52	intraflagellar transport 52 [Source:MGI Symbol;Acc:MGI:2387217]	2	163017354	163046141
ENSMUSG00000017861	30.9515	-0.180268	0.269116	0.529981	Mybl2	myeloblastosis oncogene-like 2 [Source:MGI Symbol;Acc:MGI:101785]	2	163054687	163084688
ENSMUSG00000017868	61.751	-0.177581	0.38964	0.647119	Sgk2	serum/glucocorticoid regulated kinase 2 [Source:MGI Symbol;Acc:MGI:1351318]	2	162987330	163014127
ENSMUSG00000017897	26.7896	0.132818	0.481944	0.721495	Eya2	EYA transcriptional coactivator and phosphatase 2 [Source:MGI Symbol;Acc:MGI:109341]	2	165595032	165771727
ENSMUSG00000017929	840.908	0.0367149	0.531784	0.756773	B4galt5	UDP-Gal:betaGlcNAc beta 1,4-galactosyltransferase, polypeptide 5 [Source:MGI Symbol;Acc:MGI:1927169]	2	167298444	167349183
ENSMUSG00000017943	1430.47	-0.00882044	0.906763	0.959632	Gdap1l1	ganglioside-induced differentiation-associated protein 1-like 1 [Source:MGI Symbol;Acc:MGI:2385163]	2	163438476	163455324
ENSMUSG00000017969	22.9707	0.222808	0.222615	0.477779	Ptgis	prostaglandin I2 (prostacyclin) synthase [Source:MGI Symbol;Acc:MGI:1097156]	2	167191805	167240604
ENSMUSG00000017978	1526.96	-0.392209	0.000571127	0.0111599	Cadps2	Ca2+-dependent activator protein for secretion 2 [Source:MGI Symbol;Acc:MGI:2443963]	6	23262773	23839421
ENSMUSG00000017999	641.369	0.0737646	0.154944	0.390495	Ddx27	DEAD (Asp-Glu-Ala-Asp) box polypeptide 27 [Source:MGI Symbol;Acc:MGI:2385884]	2	167015193	167034947
ENSMUSG00000018001	854.236	-0.0133387	0.771865	0.894625	Cyth3	cytohesin 3 [Source:MGI Symbol;Acc:MGI:1335107]	5	143622447	143710250
ENSMUSG00000018008	778.257	-0.196552	0.0102776	0.0731637	Cyth4	cytohesin 4 [Source:MGI Symbol;Acc:MGI:2441702]	15	78597047	78622019
ENSMUSG00000018012	241.825	-0.0176509	0.857859	0.937529	Rac3	Rac family small GTPase 3 [Source:MGI Symbol;Acc:MGI:2180784]	11	120721470	120723969
ENSMUSG00000018040	1323.54	-0.0964957	0.0738575	0.251295	Rrp7a	ribosomal RNA processing 7 homolog A (S. cerevisiae) [Source:MGI Symbol;Acc:MGI:1922028]	15	83113433	83122801
ENSMUSG00000018042	1640.54	0.0540788	0.326059	0.588304	Cyb5r3	cytochrome b5 reductase 3 [Source:MGI Symbol;Acc:MGI:94893]	15	83153494	83172592
ENSMUSG00000018068	670.908	0.142392	0.0791066	0.261419	Ints2	integrator complex subunit 2 [Source:MGI Symbol;Acc:MGI:1917672]	11	86210681	86257575
ENSMUSG00000018076	2252.93	-0.00621083	0.93299	0.970466	Med13l	mediator complex subunit 13-like [Source:MGI Symbol;Acc:MGI:2670178]	5	118560679	118765438
ENSMUSG00000018102	619.376	0.0940858	0.349185	0.611385	Hist1h2bc	histone cluster 1, H2bc [Source:MGI Symbol;Acc:MGI:1915274]	13	23684199	23692908
ENSMUSG00000018126	115.72	-0.100689	0.521635	0.750111	Baiap2l2	BAI1-associated protein 2-like 2 [Source:MGI Symbol;Acc:MGI:2652819]	15	79258195	79285537
ENSMUSG00000018143	198.085	-0.125732	0.134668	0.360051	Mafk	v-maf musculoaponeurotic fibrosarcoma oncogene family, protein K (avian) [Source:MGI Symbol;Acc:MGI:99951]	5	139791513	139802653
ENSMUSG00000018160	1189.9	-0.0258076	0.543996	0.764071	Med1	mediator complex subunit 1 [Source:MGI Symbol;Acc:MGI:1100846]	11	98152154	98193293
ENSMUSG00000018166	268.474	-0.125452	0.391098	0.64841	Erbb3	erb-b2 receptor tyrosine kinase 3 [Source:MGI Symbol;Acc:MGI:95411]	10	128567523	128589652
ENSMUSG00000018167	505.57	-0.0256284	0.736511	0.87879	Stard3	START domain containing 3 [Source:MGI Symbol;Acc:MGI:1929618]	11	98358368	98381112
ENSMUSG00000018169	100.878	-0.151398	0.272248	0.533213	Mfng	MFNG O-fucosylpeptide 3-beta-N-acetylglucosaminyltransferase [Source:MGI Symbol;Acc:MGI:1095404]	15	78755882	78773475
ENSMUSG00000018171	1846.13	-0.0123798	0.878328	0.94634	Vmp1	vacuole membrane protein 1 [Source:MGI Symbol;Acc:MGI:1923159]	11	86583865	86683836
ENSMUSG00000018189	924.95	0.0330134	0.638007	0.823121	Uchl5	ubiquitin carboxyl-terminal esterase L5 [Source:MGI Symbol;Acc:MGI:1914848]	1	143777272	143807466
ENSMUSG00000018196	1764.03	0.023496	0.618988	0.812632	Glrx2	glutaredoxin 2 (thioltransferase) [Source:MGI Symbol;Acc:MGI:1916617]	1	143716338	143749676
ENSMUSG00000018199	1518.91	-0.214575	0.000750389	0.0131322	Trove2	TROVE domain family, member 2 [Source:MGI Symbol;Acc:MGI:106652]	1	143750790	143777068
ENSMUSG00000018209	1114.35	-0.176535	0.000118471	0.00399907	Stk4	serine/threonine kinase 4 [Source:MGI Symbol;Acc:MGI:1929004]	2	164070322	164155524
ENSMUSG00000018217	924.567	-0.108545	0.311889	0.574372	Pmp22	peripheral myelin protein 22 [Source:MGI Symbol;Acc:MGI:97631]	11	63128982	63159547
ENSMUSG00000018238	25.2505	0.140276	0.490661	0.728812	Gdf9	growth differentiation factor 9 [Source:MGI Symbol;Acc:MGI:95692]	11	53431023	53437904
ENSMUSG00000018239	230.847	0.107466	0.0765778	0.256657	Zcchc10	zinc finger, CCHC domain containing 10 [Source:MGI Symbol;Acc:MGI:1196228]	11	53324679	53333301
ENSMUSG00000018286	2315.99	0.0576814	0.519447	0.748997	Psmb6	proteasome (prosome, macropain) subunit, beta type 6 [Source:MGI Symbol;Acc:MGI:104880]	11	70525367	70527858
ENSMUSG00000018287	1018.99	0.232501	0.000294346	0.00712635	Spag7	sperm associated antigen 7 [Source:MGI Symbol;Acc:MGI:107380]	11	70663771	70669416
ENSMUSG00000018293	2933.67	0.0910599	0.278271	0.539586	Pfn1	profilin 1 [Source:MGI Symbol;Acc:MGI:97549]	11	70651850	70654644
ENSMUSG00000018322	2211.9	-0.0347558	0.504267	0.739747	Tomm34	translocase of outer mitochondrial membrane 34 [Source:MGI Symbol;Acc:MGI:1914395]	2	164053540	164071169
ENSMUSG00000018326	16772	0.078248	0.030529	0.146746	Ywhab	tyrosine 3-monooxygenase/tryptophan 5-monooxygenase activation protein, beta polypeptide [Source:MGI Symbol;Acc:MGI:1891917]	2	163994960	164018588
ENSMUSG00000018334	2179.37	-0.0517574	0.441702	0.689658	Ksr1	kinase suppressor of ras 1 [Source:MGI Symbol;Acc:MGI:105051]	11	79013440	79146407
ENSMUSG00000018339	114.359	-0.113941	0.304553	0.567135	Gpx3	glutathione peroxidase 3 [Source:MGI Symbol;Acc:MGI:105102]	11	54902453	54910377
ENSMUSG00000018340	2287.08	0.0435076	0.450645	0.696404	Anxa6	annexin A6 [Source:MGI Symbol;Acc:MGI:88255]	11	54979108	55033445
ENSMUSG00000018341	188.81	-0.225301	0.0701472	0.243366	Il12rb2	interleukin 12 receptor, beta 2 [Source:MGI Symbol;Acc:MGI:1270861]	6	67291318	67376188
ENSMUSG00000018347	420.532	0.101085	0.140836	0.368163	Zkscan6	zinc finger with KRAB and SCAN domains 6 [Source:MGI Symbol;Acc:MGI:1289293]	11	65807175	65829239
ENSMUSG00000018362	263.529	0.0162565	0.852169	0.93436	Kpna2	karyopherin (importin) alpha 2 [Source:MGI Symbol;Acc:MGI:103561]	11	106988629	106999541
ENSMUSG00000018363	747.447	-0.0735103	0.206922	0.460388	Smurf2	SMAD specific E3 ubiquitin protein ligase 2 [Source:MGI Symbol;Acc:MGI:1913563]	11	106820066	106920715
ENSMUSG00000018372	333.169	0.149167	0.04069	0.17596	Cep95	centrosomal protein 95 [Source:MGI Symbol;Acc:MGI:2443502]	11	106789252	106819930
ENSMUSG00000018377	643.483	-0.123401	0.0662016	0.234823	Vezf1	vascular endothelial zinc finger 1 [Source:MGI Symbol;Acc:MGI:1313291]	11	88068279	88084729
ENSMUSG00000018378	605.189	0.202501	0.00457568	0.0432997	Cuedc1	CUE domain containing 1 [Source:MGI Symbol;Acc:MGI:2144281]	11	88098058	88194140
ENSMUSG00000018379	6234.62	0.124201	0.00351629	0.0368414	Srsf1	serine/arginine-rich splicing factor 1 [Source:MGI Symbol;Acc:MGI:98283]	11	88047373	88053755
ENSMUSG00000018381	105.119	-0.283935	0.0248657	0.128933	Abi3	ABI gene family, member 3 [Source:MGI Symbol;Acc:MGI:1913860]	11	95830074	95842476
ENSMUSG00000018387	129.033	-0.0042525	0.963278	0.983846	Shroom1	shroom family member 1 [Source:MGI Symbol;Acc:MGI:1919024]	11	53457205	53467766
ENSMUSG00000018395	2202.7	-0.170251	0.00672536	0.0555527	Kif3a	kinesin family member 3A [Source:MGI Symbol;Acc:MGI:107689]	11	53567379	53601967
ENSMUSG00000018398	6191.04	0.00122437	0.969243	0.986481	Sept8	septin 8 [Source:MGI Symbol;Acc:MGI:894310]	11	53519257	53549565
ENSMUSG00000018401	1910.3	-0.0977391	0.0750706	0.253882	Mtmr4	myotubularin related protein 4 [Source:MGI Symbol;Acc:MGI:2180699]	11	87592162	87616302
ENSMUSG00000018405	189.372	0.120628	0.181791	0.428207	Mrm1	mitochondrial rRNA methyltransferase 1 [Source:MGI Symbol;Acc:MGI:2443470]	11	84813061	84819515
ENSMUSG00000018411	8532.83	-0.108075	0.0200451	0.112261	Mapt	microtubule-associated protein tau [Source:MGI Symbol;Acc:MGI:97180]	11	104231390	104332090
ENSMUSG00000018412	1876.53	-0.0226514	0.684415	0.849287	Kansl1	KAT8 regulatory NSL complex subunit 1 [Source:MGI Symbol;Acc:MGI:1923969]	11	104333229	104468861
ENSMUSG00000018415	1533.57	-0.124282	0.0110007	0.0768386	Gid4	GID complex subunit 4, VID24 homolog [Source:MGI Symbol;Acc:MGI:1914021]	11	60417145	60450927
ENSMUSG00000018417	362.302	0.121623	0.207952	0.461311	Myo1b	myosin IB [Source:MGI Symbol;Acc:MGI:107752]	1	51749765	51916071
ENSMUSG00000018425	769.054	-0.0645201	0.184939	0.432449	Dhx40	DEAH (Asp-Glu-Ala-His) box polypeptide 40 [Source:MGI Symbol;Acc:MGI:1914737]	11	86768846	86807746
ENSMUSG00000018427	982.228	-0.0153348	0.814997	0.916507	Ypel2	yippee like 2 [Source:MGI Symbol;Acc:MGI:1925114]	11	86936425	86993707
ENSMUSG00000018428	815.745	-0.00880666	0.850123	0.933935	Akap1	A kinase (PRKA) anchor protein 1 [Source:MGI Symbol;Acc:MGI:104729]	11	88830792	88864586
ENSMUSG00000018433	500.636	-0.128819	0.0831523	0.270198	Nol11	nucleolar protein 11 [Source:MGI Symbol;Acc:MGI:1916229]	11	107166663	107189381
ENSMUSG00000018442	800.878	-0.0764755	0.151023	0.384517	Derl2	Der1-like domain family, member 2 [Source:MGI Symbol;Acc:MGI:2151483]	11	71007164	71019841
ENSMUSG00000018446	1271.93	0.201352	0.00182048	0.0244028	C1qbp	complement component 1, q subcomponent binding protein [Source:MGI Symbol;Acc:MGI:1194505]	11	70977836	70983026
ENSMUSG00000018449	292.02	0.0313224	0.655199	0.833336	Rpain	RPA interacting protein [Source:MGI Symbol;Acc:MGI:1916973]	11	70970213	70977833
ENSMUSG00000018451	3954.77	-0.048959	0.502702	0.738864	6330403K07Rik	RIKEN cDNA 6330403K07 gene [Source:MGI Symbol;Acc:MGI:1918001]	11	71031941	71033513
ENSMUSG00000018459	280.875	0.0296426	0.765127	0.892516	Slc13a3	solute carrier family 13 (sodium-dependent dicarboxylate transporter), member 3 [Source:MGI Symbol;Acc:MGI:2149635]	2	165405028	165473230
ENSMUSG00000018470	499.484	-0.0383661	0.708346	0.863076	Kcnab3	potassium voltage-gated channel, shaker-related subfamily, beta member 3 [Source:MGI Symbol;Acc:MGI:1336208]	11	69326258	69333042
ENSMUSG00000018474	13017.4	-0.224701	0.00486008	0.0448581	Chd3	chromodomain helicase DNA binding protein 3 [Source:MGI Symbol;Acc:MGI:1344395]	11	69343273	69369406
ENSMUSG00000018476	628.978	0.21092	0.0829585	0.269791	Kdm6b	KDM1 lysine (K)-specific demethylase 6B [Source:MGI Symbol;Acc:MGI:2448492]	11	69398508	69413675
ENSMUSG00000018481	2330.06	-0.0328896	0.529725	0.755238	Appbp2	amyloid beta precursor protein (cytoplasmic tail) binding protein 2 [Source:MGI Symbol;Acc:MGI:1914134]	11	85187262	85235130
ENSMUSG00000018500	88.7535	-0.0638355	0.585098	0.791106	Adora2b	adenosine A2b receptor [Source:MGI Symbol;Acc:MGI:99403]	11	62248984	62266453
ENSMUSG00000018501	4632.49	-0.123038	0.032783	0.153772	Ncor1	nuclear receptor co-repressor 1 [Source:MGI Symbol;Acc:MGI:1349717]	11	62316426	62458541
ENSMUSG00000018507	339.349	-0.0549589	0.493606	0.731004	Trpv2	transient receptor potential cation channel, subfamily V, member 2 [Source:MGI Symbol;Acc:MGI:1341836]	11	62574486	62600515
ENSMUSG00000018509	349.906	0.192308	0.0382808	0.168803	Cenpv	centromere protein V [Source:MGI Symbol;Acc:MGI:1920389]	11	62524946	62539261
ENSMUSG00000018537	446.401	0.44466	4.4715e-07	8.37713e-05	Pcgf2	polycomb group ring finger 2 [Source:MGI Symbol;Acc:MGI:99161]	11	97688823	97700497
ENSMUSG00000018541	385.359	0.162503	0.00655695	0.0546028	Cwc25	CWC25 spliceosome-associated protein [Source:MGI Symbol;Acc:MGI:1914730]	11	97745481	97766556
ENSMUSG00000018547	2986.79	-0.160231	0.0163486	0.0995271	Pip4k2b	phosphatidylinositol-5-phosphate 4-kinase, type II, beta [Source:MGI Symbol;Acc:MGI:1934234]	11	97715157	97744704
ENSMUSG00000018548	6204.41	-0.169465	0.000236168	0.00621501	Trim37	tripartite motif-containing 37 [Source:MGI Symbol;Acc:MGI:2153072]	11	87127077	87220683
ENSMUSG00000018554	112.455	0.441451	0.00249566	0.0300032	Ybx2	Y box protein 2 [Source:MGI Symbol;Acc:MGI:1096372]	11	69935796	69941605
ENSMUSG00000018559	1278.02	0.150703	0.0166273	0.100674	Ctdnep1	CTD nuclear envelope phosphatase 1 [Source:MGI Symbol;Acc:MGI:1914431]	11	69981156	69990601
ENSMUSG00000018565	1175.47	-0.0118987	0.886267	0.94992	Elp5	elongator acetyltransferase complex subunit 5 [Source:MGI Symbol;Acc:MGI:1859017]	11	69968222	69982517
ENSMUSG00000018566	28.7774	0.301376	0.0848876	0.273857	Slc2a4	solute carrier family 2 (facilitated glucose transporter), member 4 [Source:MGI Symbol;Acc:MGI:95758]	11	69942539	69948188
ENSMUSG00000018567	4191.69	-0.124245	0.217081	0.47207	Gabarap	gamma-aminobutyric acid receptor associated protein [Source:MGI Symbol;Acc:MGI:1861742]	11	69991143	69994951
ENSMUSG00000018572	836.175	0.129358	0.0291723	0.142904	Phf23	PHD finger protein 23 [Source:MGI Symbol;Acc:MGI:1925496]	11	69995777	70000009
ENSMUSG00000018574	495.857	-0.0985554	0.0764234	0.256386	Acadvl	acyl-Coenzyme A dehydrogenase, very long chain [Source:MGI Symbol;Acc:MGI:895149]	11	70010183	70015411
ENSMUSG00000018581	43.9347	0.462119	0.207984	0.461317	Dnah11	dynein, axonemal, heavy chain 11 [Source:MGI Symbol;Acc:MGI:1100864]	12	117877982	118199043
ENSMUSG00000018583	1716.18	-0.121012	0.000150126	0.00467829	G3bp1	GTPase activating protein (SH3 domain) binding protein 1 [Source:MGI Symbol;Acc:MGI:1351465]	11	55469685	55504838
ENSMUSG00000018585	1013.77	0.0103434	0.920674	0.965607	Atox1	antioxidant 1 copper chaperone [Source:MGI Symbol;Acc:MGI:1333855]	11	55446641	55461239
ENSMUSG00000018589	225.556	-0.102664	0.421289	0.673079	Glra2	glycine receptor, alpha 2 subunit [Source:MGI Symbol;Acc:MGI:95748]	X	165129017	165327393
ENSMUSG00000018593	7122.55	-0.215964	0.000287971	0.00702606	Sparc	secreted acidic cysteine rich glycoprotein [Source:MGI Symbol;Acc:MGI:98373]	11	55394500	55423183
ENSMUSG00000018599	310.716	0.073992	0.304253	0.567033	Mief2	mitochondrial elongation factor 2 [Source:MGI Symbol;Acc:MGI:2144199]	11	60728398	60732951
ENSMUSG00000018604	37.3242	-0.120852	0.517938	0.748087	Tbx3	T-box 3 [Source:MGI Symbol;Acc:MGI:98495]	5	119670669	119684724
ENSMUSG00000018634	189.83	0.262255	0.0245898	0.127797	Crhr1	corticotropin releasing hormone receptor 1 [Source:MGI Symbol;Acc:MGI:88498]	11	104132855	104175523
ENSMUSG00000018648	489.861	0.235286	0.0125114	0.0836059	Dusp14	dual specificity phosphatase 14 [Source:MGI Symbol;Acc:MGI:1927168]	11	84048041	84069261
ENSMUSG00000018651	701.874	0.200372	0.000257992	0.0065696	Tada2a	transcriptional adaptor 2A [Source:MGI Symbol;Acc:MGI:2144471]	11	84078920	84129600
ENSMUSG00000018654	251.025	-0.114568	0.163067	0.402349	Ikzf1	IKAROS family zinc finger 1 [Source:MGI Symbol;Acc:MGI:1342540]	11	11685003	11772926
ENSMUSG00000018659	753.688	0.0476644	0.44556	0.692452	Pnpo	pyridoxine 5'-phosphate oxidase [Source:MGI Symbol;Acc:MGI:2144151]	11	96937825	96943986
ENSMUSG00000018661	826.568	0.0739367	0.145881	0.376967	Cog1	component of oligomeric golgi complex 1 [Source:MGI Symbol;Acc:MGI:1333873]	11	113649169	113667054
ENSMUSG00000018666	1058.66	0.0241737	0.633706	0.820861	Cbx1	chromobox 1 [Source:MGI Symbol;Acc:MGI:105369]	11	96789127	96808640
ENSMUSG00000018669	668.204	0.0755032	0.264028	0.524888	Cdk5rap3	CDK5 regulatory subunit associated protein 3 [Source:MGI Symbol;Acc:MGI:1933126]	11	96907426	96916496
ENSMUSG00000018672	157.619	0.185696	0.061083	0.222979	Copz2	coatomer protein complex, subunit zeta 2 [Source:MGI Symbol;Acc:MGI:1929008]	11	96849870	96861203
ENSMUSG00000018677	1010.51	0.0262895	0.712478	0.865101	Slc25a39	solute carrier family 25, member 39 [Source:MGI Symbol;Acc:MGI:1196386]	11	102402985	102407946
ENSMUSG00000018678	309.384	0.100894	0.15384	0.388629	Sp2	Sp2 transcription factor [Source:MGI Symbol;Acc:MGI:1926162]	11	96953341	96982959
ENSMUSG00000018697	351.913	0.0565341	0.278654	0.53998	Aatf	apoptosis antagonizing transcription factor [Source:MGI Symbol;Acc:MGI:1929608]	11	84422855	84513522
ENSMUSG00000018707	10501.6	-0.0715588	0.215225	0.470145	Dync1h1	dynein cytoplasmic 1 heavy chain 1 [Source:MGI Symbol;Acc:MGI:103147]	12	110601452	110666945
ENSMUSG00000018727	46.9926	0.182968	0.297726	0.559842	Cpsf4l	cleavage and polyadenylation specific factor 4-like [Source:MGI Symbol;Acc:MGI:1277182]	11	113698172	113710017
ENSMUSG00000018733	263.792	-0.0336563	0.550297	0.767805	Pex12	peroxisomal biogenesis factor 12 [Source:MGI Symbol;Acc:MGI:2144177]	11	83294642	83302586
ENSMUSG00000018736	1394.09	-0.17335	0.0174307	0.103278	Ndel1	nudE neurodevelopment protein 1 like 1 [Source:MGI Symbol;Acc:MGI:1932915]	11	68821434	68871858
ENSMUSG00000018740	147.623	0.0262473	0.742288	0.880411	Slc25a35	solute carrier family 25, member 35 [Source:MGI Symbol;Acc:MGI:1919248]	11	68968131	68974365
ENSMUSG00000018750	2588.18	-0.148558	0.000224116	0.00601862	Zbtb4	zinc finger and BTB domain containing 4 [Source:MGI Symbol;Acc:MGI:1922830]	11	69765912	69784023
ENSMUSG00000018761	713.241	-0.049163	0.501456	0.737791	Mpdu1	mannose-P-dolichol utilization defect 1 [Source:MGI Symbol;Acc:MGI:1346040]	11	69656697	69662642
ENSMUSG00000018765	2174.68	0.0459578	0.104107	0.310056	Fxr2	fragile X mental retardation, autosomal homolog 2 [Source:MGI Symbol;Acc:MGI:1346074]	11	69632990	69653297
ENSMUSG00000018770	5622.12	0.026401	0.732342	0.877268	Atp5g3	ATP synthase, H+ transporting, mitochondrial F0 complex, subunit C3 (subunit 9) [Source:MGI Symbol;Acc:MGI:2442035]	2	73908447	73911326
ENSMUSG00000018774	1734.24	-0.218103	0.0453793	0.189325	Cd68	CD68 antigen [Source:MGI Symbol;Acc:MGI:88342]	11	69664213	69666153
ENSMUSG00000018796	1037.52	0.0383404	0.411045	0.665439	Acsl1	acyl-CoA synthetase long-chain family member 1 [Source:MGI Symbol;Acc:MGI:102797]	8	46471037	46536051
ENSMUSG00000018800	1194.94	-0.0595477	0.310015	0.572501	Abca5	ATP-binding cassette, sub-family A (ABC1), member 5 [Source:MGI Symbol;Acc:MGI:2386607]	11	110269369	110337716
ENSMUSG00000018809	262.621	0.102287	0.121627	0.339025	Smyd4	SET and MYND domain containing 4 [Source:MGI Symbol;Acc:MGI:2442796]	11	75348433	75405705
ENSMUSG00000018819	323.985	-0.0881514	0.41913	0.67188	Lsp1	lymphocyte specific 1 [Source:MGI Symbol;Acc:MGI:96832]	7	142460809	142494867
ENSMUSG00000018820	1569.85	0.128864	0.00402548	0.0400183	Zfyve27	zinc finger, FYVE domain containing 27 [Source:MGI Symbol;Acc:MGI:1919602]	19	42163951	42194590
ENSMUSG00000018821	299.578	0.0162998	0.871718	0.943613	Avpi1	arginine vasopressin-induced 1 [Source:MGI Symbol;Acc:MGI:1916784]	19	42123273	42129059
ENSMUSG00000018822	22.6263	0.588916	0.00796077	0.0625143	Sfrp5	secreted frizzled-related sequence protein 5 [Source:MGI Symbol;Acc:MGI:1860298]	19	42197971	42202252
ENSMUSG00000018830	86.1383	0.267984	0.161943	0.400707	Myh11	myosin, heavy polypeptide 11, smooth muscle [Source:MGI Symbol;Acc:MGI:102643]	16	14194535	14291372
ENSMUSG00000018841	262.044	-0.0751543	0.228539	0.485031	Rad51d	RAD51 paralog D [Source:MGI Symbol;Acc:MGI:1261809]	11	82876434	82890614
ENSMUSG00000018844	62.8444	0.23004	0.117999	0.333565	Fndc8	fibronectin type III domain containing 8 [Source:MGI Symbol;Acc:MGI:1926169]	11	82892124	82900801
ENSMUSG00000018845	19.7126	-0.200927	0.367344	0.627798	Unc45b	unc-45 myosin chaperone B [Source:MGI Symbol;Acc:MGI:2443377]	11	82910550	82943403
ENSMUSG00000018846	1835.62	-0.0938031	0.207458	0.460743	Pank3	pantothenate kinase 3 [Source:MGI Symbol;Acc:MGI:2387464]	11	35769484	35791285
ENSMUSG00000018848	1138.73	0.0669011	0.297673	0.559842	Rars	arginyl-tRNA synthetase [Source:MGI Symbol;Acc:MGI:1914297]	11	35808381	35834506
ENSMUSG00000018849	1449.68	-0.0938579	0.0460828	0.191095	Wwc1	WW, C2 and coiled-coil domain containing 1 [Source:MGI Symbol;Acc:MGI:2388637]	11	35838400	35980527
ENSMUSG00000018858	839.219	-0.0111967	0.89613	0.954492	Mrpl58	mitochondrial ribosomal protein L58 [Source:MGI Symbol;Acc:MGI:1915822]	11	115403752	115412674
ENSMUSG00000018861	296.265	0.160999	0.0366847	0.164335	Fdxr	ferredoxin reductase [Source:MGI Symbol;Acc:MGI:104724]	11	115268024	115277050
ENSMUSG00000018865	6055.04	0.00501563	0.916488	0.964218	Sult4a1	sulfotransferase family 4A, member 1 [Source:MGI Symbol;Acc:MGI:1888971]	15	84076097	84105754
ENSMUSG00000018882	819.284	-0.0133923	0.826317	0.922281	Mrpl45	mitochondrial ribosomal protein L45 [Source:MGI Symbol;Acc:MGI:1914286]	11	97315716	97329920
ENSMUSG00000018899	316.704	0.0463679	0.831996	0.925226	Irf1	interferon regulatory factor 1 [Source:MGI Symbol;Acc:MGI:96590]	11	53770014	53778374
ENSMUSG00000018900	285.808	0.112124	0.142327	0.370582	Slc22a5	solute carrier family 22 (organic cation transporter), member 5 [Source:MGI Symbol;Acc:MGI:1329012]	11	53864542	53891660
ENSMUSG00000018906	274.064	-0.0865457	0.179903	0.425798	P4ha2	procollagen-proline, 2-oxoglutarate 4-dioxygenase (proline 4-hydroxylase), alpha II polypeptide [Source:MGI Symbol;Acc:MGI:894286]	11	54100095	54131665
ENSMUSG00000018909	4274.64	-0.275525	1.93341e-09	1.78977e-06	Arrb1	arrestin, beta 1 [Source:MGI Symbol;Acc:MGI:99473]	7	99535466	99606771
ENSMUSG00000018920	105.665	-0.196162	0.0587596	0.218193	Cxcl16	chemokine (C-X-C motif) ligand 16 [Source:MGI Symbol;Acc:MGI:1932682]	11	70453983	70459984
ENSMUSG00000018921	622.934	0.0675489	0.389968	0.647294	Pelp1	proline, glutamic acid and leucine rich protein 1 [Source:MGI Symbol;Acc:MGI:1922523]	11	70392883	70410031
ENSMUSG00000018923	188.677	0.0579005	0.637022	0.822853	Med11	mediator complex subunit 11 [Source:MGI Symbol;Acc:MGI:1913422]	11	70451919	70453727
ENSMUSG00000018927	638.409	-0.663503	0.000929008	0.014903	Ccl6	chemokine (C-C motif) ligand 6 [Source:MGI Symbol;Acc:MGI:98263]	11	83587882	83593087
ENSMUSG00000018930	88.1299	0.213155	0.271657	0.532653	Ccl4	chemokine (C-C motif) ligand 4 [Source:MGI Symbol;Acc:MGI:98261]	11	83662584	83664683
ENSMUSG00000018931	244.562	-0.101838	0.273118	0.534252	Natd1	N-acetyltransferase domain containing 1 [Source:MGI Symbol;Acc:MGI:1344388]	11	60902246	60914750
ENSMUSG00000018932	281.419	0.301007	3.31395e-05	0.00169875	Map2k3	mitogen-activated protein kinase kinase 3 [Source:MGI Symbol;Acc:MGI:1346868]	11	60932033	60952811
ENSMUSG00000018965	21603	0.125514	0.00247245	0.0298288	Ywhah	tyrosine 3-monooxygenase/tryptophan 5-monooxygenase activation protein, eta polypeptide [Source:MGI Symbol;Acc:MGI:109194]	5	33018816	33027966
ENSMUSG00000018974	986.756	0.104941	0.129721	0.352517	Sart3	squamous cell carcinoma antigen recognized by T cells 3 [Source:MGI Symbol;Acc:MGI:1858230]	5	113742446	113772510
ENSMUSG00000018983	26.1903	0.0361463	0.836741	0.927674	E2f2	E2F transcription factor 2 [Source:MGI Symbol;Acc:MGI:1096341]	4	136172394	136196057
ENSMUSG00000018995	322.517	0.00547437	0.927453	0.968309	Nars2	asparaginyl-tRNA synthetase 2 (mitochondrial)(putative) [Source:MGI Symbol;Acc:MGI:2142075]	7	96951505	97064758
ENSMUSG00000018999	1386.5	-0.0519516	0.132565	0.356848	Slc35b4	solute carrier family 35, member B4 [Source:MGI Symbol;Acc:MGI:1931249]	6	34153380	34177111
ENSMUSG00000019027	262.231	0.0253566	0.764687	0.892493	Dnah1	dynein, axonemal, heavy chain 1 [Source:MGI Symbol;Acc:MGI:107721]	14	31260375	31323896
ENSMUSG00000019039	1198.6	0.0481005	0.522522	0.750499	Dalrd3	DALR anticodon binding domain containing 3 [Source:MGI Symbol;Acc:MGI:1915039]	9	108569886	108572774
ENSMUSG00000019054	2698.02	-0.0349178	0.720441	0.869664	Fis1	fission, mitochondrial 1 [Source:MGI Symbol;Acc:MGI:1913687]	5	136953275	136966234
ENSMUSG00000019055	446.191	-0.197577	0.0108578	0.0762658	Plod1	procollagen-lysine, 2-oxoglutarate 5-dioxygenase 1 [Source:MGI Symbol;Acc:MGI:99907]	4	147909753	147936767
ENSMUSG00000019066	296.836	-0.021312	0.73265	0.877385	Rab3d	RAB3D, member RAS oncogene family [Source:MGI Symbol;Acc:MGI:97844]	9	21907491	21918192
ENSMUSG00000019080	93.2538	-0.0701618	0.497558	0.734735	Mfsd3	major facilitator superfamily domain containing 3 [Source:MGI Symbol;Acc:MGI:1916822]	15	76701465	76704239
ENSMUSG00000019082	4243.56	0.0770068	0.185307	0.433053	Slc25a22	solute carrier family 25 (mitochondrial carrier, glutamate), member 22 [Source:MGI Symbol;Acc:MGI:1915517]	7	141429744	141437892
ENSMUSG00000019087	7093.4	0.0169099	0.730478	0.875916	Atp6ap1	ATPase, H+ transporting, lysosomal accessory protein 1 [Source:MGI Symbol;Acc:MGI:109629]	X	74297097	74304721
ENSMUSG00000019088	55.4778	-0.0685289	0.61991	0.813231	Dnase1l1	deoxyribonuclease 1-like 1 [Source:MGI Symbol;Acc:MGI:109628]	X	74273217	74282337
ENSMUSG00000019122	88.5822	-0.264613	0.173757	0.416323	Ccl9	chemokine (C-C motif) ligand 9 [Source:MGI Symbol;Acc:MGI:104533]	11	83572919	83578636
ENSMUSG00000019124	3629.29	-0.12231	0.0155883	0.0965173	Scrn1	secernin 1 [Source:MGI Symbol;Acc:MGI:1917188]	6	54501173	54566489
ENSMUSG00000019132	5944.41	0.00759481	0.826873	0.922414	BC005537	cDNA sequence BC005537 [Source:MGI Symbol;Acc:MGI:2441726]	13	24801657	24816197
ENSMUSG00000019139	456.271	0.156663	0.0876258	0.279313	Isyna1	myo-inositol 1-phosphate synthase A1 [Source:MGI Symbol;Acc:MGI:1919030]	8	70594373	70597290
ENSMUSG00000019143	775.764	0.159096	0.000171223	0.00506384	Hars2	histidyl-tRNA synthetase 2 [Source:MGI Symbol;Acc:MGI:1918041]	18	36783008	36792562
ENSMUSG00000019146	998.532	-0.127518	0.0340242	0.156933	Cacng2	calcium channel, voltage-dependent, gamma subunit 2 [Source:MGI Symbol;Acc:MGI:1316660]	15	77991748	78120028
ENSMUSG00000019158	386.397	0.162242	0.18078	0.426719	Tmem160	transmembrane protein 160 [Source:MGI Symbol;Acc:MGI:1916344]	7	16452779	16455494
ENSMUSG00000019173	2624.12	-0.0356498	0.507067	0.741815	Rab5c	RAB5C, member RAS oncogene family [Source:MGI Symbol;Acc:MGI:105306]	11	100715009	100738215
ENSMUSG00000019179	6411.93	0.0884698	0.197011	0.447319	Mdh2	malate dehydrogenase 2, NAD (mitochondrial) [Source:MGI Symbol;Acc:MGI:97050]	5	135778480	135790398
ENSMUSG00000019188	1202.05	0.0255194	0.569285	0.779407	H13	histocompatibility 13 [Source:MGI Symbol;Acc:MGI:95886]	2	152669461	152708670
ENSMUSG00000019189	1760.84	0.00283439	0.939252	0.973468	Rnf145	ring finger protein 145 [Source:MGI Symbol;Acc:MGI:1921565]	11	44518964	44565520
ENSMUSG00000019194	5450.68	0.0285404	0.681918	0.847327	Scn1b	sodium channel, voltage-gated, type I, beta [Source:MGI Symbol;Acc:MGI:98247]	7	31116524	31127003
ENSMUSG00000019210	7925.26	-0.0430652	0.604607	0.80449	Atp6v1e1	ATPase, H+ transporting, lysosomal V1 subunit E1 [Source:MGI Symbol;Acc:MGI:894326]	6	120794305	120822793
ENSMUSG00000019214	28.9421	-0.128228	0.428691	0.679583	Chtf18	CTF18, chromosome transmission fidelity factor 18 [Source:MGI Symbol;Acc:MGI:2384887]	17	25718926	25727419
ENSMUSG00000019230	500.827	0.105709	0.285764	0.547155	Lhx9	LIM homeobox protein 9 [Source:MGI Symbol;Acc:MGI:1316721]	1	138825186	138848577
ENSMUSG00000019232	430.261	-0.324251	0.0339491	0.156712	Etnppl	ethanolamine phosphate phospholyase [Source:MGI Symbol;Acc:MGI:1919010]	3	130617448	130637521
ENSMUSG00000019235	760.014	0.114955	0.0381303	0.168491	Rps6kl1	ribosomal protein S6 kinase-like 1 [Source:MGI Symbol;Acc:MGI:2443413]	12	85135249	85151264
ENSMUSG00000019254	1783.31	0.15822	0.00926425	0.0690955	Ppp1r12c	protein phosphatase 1, regulatory subunit 12C [Source:MGI Symbol;Acc:MGI:1924258]	7	4481520	4501680
ENSMUSG00000019256	250.971	-0.00147573	0.986907	0.993994	Ahr	aryl-hydrocarbon receptor [Source:MGI Symbol;Acc:MGI:105043]	12	35497974	35535038
ENSMUSG00000019261	963.04	0.14281	0.0223829	0.120218	Map1s	microtubule-associated protein 1S [Source:MGI Symbol;Acc:MGI:2443304]	8	70905932	70917529
ENSMUSG00000019295	524.224	0.0177156	0.74213	0.88037	Tmem129	transmembrane protein 129 [Source:MGI Symbol;Acc:MGI:1915616]	5	33653216	33658416
ENSMUSG00000019297	230.224	-0.0308096	0.723193	0.871564	Nop9	NOP9 nucleolar protein [Source:MGI Symbol;Acc:MGI:1915092]	14	55745693	55755500
ENSMUSG00000019302	9291.98	-0.00659397	0.919725	0.965607	Atp6v0a1	ATPase, H+ transporting, lysosomal V0 subunit A1 [Source:MGI Symbol;Acc:MGI:103286]	11	101009452	101063719
ENSMUSG00000019303	63.6249	0.00655633	0.962211	0.983364	Psmc3ip	proteasome (prosome, macropain) 26S subunit, ATPase 3, interacting protein [Source:MGI Symbol;Acc:MGI:1098610]	11	101091823	101095436
ENSMUSG00000019312	24.0856	-0.131903	0.528254	0.754436	Grb7	growth factor receptor bound protein 7 [Source:MGI Symbol;Acc:MGI:102683]	11	98446394	98455373
ENSMUSG00000019338	612.767	0.0405713	0.39813	0.654285	Zfp687	zinc finger protein 687 [Source:MGI Symbol;Acc:MGI:1925516]	3	95006590	95015448
ENSMUSG00000019359	170.256	-0.168093	0.134089	0.359116	Gdpd2	glycerophosphodiester phosphodiesterase domain containing 2 [Source:MGI Symbol;Acc:MGI:1918834]	X	100729873	100738895
ENSMUSG00000019362	1030.98	-0.0537405	0.634238	0.821036	D8Ertd738e	DNA segment, Chr 8, ERATO Doi 738, expressed [Source:MGI Symbol;Acc:MGI:1289231]	8	84246238	84249719
ENSMUSG00000019370	29750.3	-0.0528274	0.257202	0.517752	Calm3	calmodulin 3 [Source:MGI Symbol;Acc:MGI:103249]	7	16915379	16924114
ENSMUSG00000019373	1278.15	-0.058458	0.470309	0.71158	Cops3	COP9 signalosome subunit 3 [Source:MGI Symbol;Acc:MGI:1349409]	11	59817795	59839838
ENSMUSG00000019428	5580.43	0.0544667	0.502369	0.738582	Fkbp8	FK506 binding protein 8 [Source:MGI Symbol;Acc:MGI:1341070]	8	70527724	70535328
ENSMUSG00000019432	4081.52	0.0852442	0.0665944	0.235876	Ddx39b	DEAD (Asp-Glu-Ala-Asp) box polypeptide 39B [Source:MGI Symbol;Acc:MGI:99240]	17	35241746	35253707
ENSMUSG00000019433	772.619	0.0375865	0.61895	0.812632	Gipc1	GIPC PDZ domain containing family, member 1 [Source:MGI Symbol;Acc:MGI:1926252]	8	83652677	83664694
ENSMUSG00000019437	386.256	0.0452322	0.531288	0.756373	Tlcd1	TLC domain containing 1 [Source:MGI Symbol;Acc:MGI:1915572]	11	78176711	78181909
ENSMUSG00000019461	349.362	0.286549	0.000167242	0.00500359	Plscr3	phospholipid scramblase 3 [Source:MGI Symbol;Acc:MGI:1917560]	11	69846376	69852058
ENSMUSG00000019464	324.59	0.131696	0.132884	0.357226	Ptger1	prostaglandin E receptor 1 (subtype EP1) [Source:MGI Symbol;Acc:MGI:97793]	8	83666678	83672753
ENSMUSG00000019467	5190.03	0.0353724	0.64193	0.825475	Arhgef25	Rho guanine nucleotide exchange factor (GEF) 25 [Source:MGI Symbol;Acc:MGI:1277173]	10	127182525	127190083
ENSMUSG00000019470	862.289	0.122323	0.0238333	0.125692	Xab2	XPA binding protein 2 [Source:MGI Symbol;Acc:MGI:1914689]	8	3608421	3621316
ENSMUSG00000019471	2411.06	-0.151856	0.0360718	0.162561	Cdc37	cell division cycle 37 [Source:MGI Symbol;Acc:MGI:109531]	9	21133222	21149982
ENSMUSG00000019478	849.138	0.0532998	0.362481	0.623564	Rab4a	RAB4A, member RAS oncogene family [Source:MGI Symbol;Acc:MGI:105069]	8	123805985	123835287
ENSMUSG00000019487	109.353	0.157968	0.175544	0.419073	Trip10	thyroid hormone receptor interactor 10 [Source:MGI Symbol;Acc:MGI:2146901]	17	57249455	57263665
ENSMUSG00000019494	1791.72	-0.104577	0.24052	0.499019	Cops6	COP9 signalosome subunit 6 [Source:MGI Symbol;Acc:MGI:1349439]	5	138161071	138164646
ENSMUSG00000019505	7680.04	0.000827207	0.991709	0.995822	Ubb	ubiquitin B [Source:MGI Symbol;Acc:MGI:98888]	11	62551171	62553213
ENSMUSG00000019518	384.435	0.167279	0.00921252	0.0689384	Ap4m1	adaptor-related protein complex AP-4, mu 1 [Source:MGI Symbol;Acc:MGI:1337063]	5	138172002	138180429
ENSMUSG00000019528	900.427	-0.0766045	0.178257	0.423559	Gyg	glycogenin [Source:MGI Symbol;Acc:MGI:1351614]	3	20122084	20155317
ENSMUSG00000019539	165.537	0.163306	0.124814	0.344365	Rcn3	reticulocalbin 3, EF-hand calcium binding domain [Source:MGI Symbol;Acc:MGI:1277122]	7	45082913	45092221
ENSMUSG00000019558	1794.58	-0.0262587	0.500899	0.737248	Slc6a8	solute carrier family 6 (neurotransmitter transporter, creatine), member 8 [Source:MGI Symbol;Acc:MGI:2147834]	X	73673150	73682502
ENSMUSG00000019564	159.22	0.0324194	0.711171	0.864408	Arid3a	AT rich interactive domain 3A (BRIGHT-like) [Source:MGI Symbol;Acc:MGI:1328360]	10	79927043	79955018
ENSMUSG00000019577	227.856	-0.199915	0.010209	0.0730934	Pdk4	pyruvate dehydrogenase kinase, isoenzyme 4 [Source:MGI Symbol;Acc:MGI:1351481]	6	5483351	5496309
ENSMUSG00000019578	1489.53	-0.0399935	0.585773	0.791475	Ubxn6	UBX domain protein 6 [Source:MGI Symbol;Acc:MGI:1913780]	17	56067045	56075028
ENSMUSG00000019579	728.049	0.0383618	0.64402	0.82687	Mydgf	myeloid derived growth factor [Source:MGI Symbol;Acc:MGI:2156020]	17	56175744	56183920
ENSMUSG00000019590	944.892	-0.0249895	0.772752	0.895098	Cyb561	cytochrome b-561 [Source:MGI Symbol;Acc:MGI:103253]	11	105933702	105953336
ENSMUSG00000019647	464.513	0.0109442	0.919744	0.965607	Sema6a	sema domain, transmembrane domain (TM), and cytoplasmic domain, (semaphorin) 6A [Source:MGI Symbol;Acc:MGI:1203727]	18	47235598	47368870
ENSMUSG00000019659	719.532	0.0873958	0.287327	0.548679	Ccdc12	coiled-coil domain containing 12 [Source:MGI Symbol;Acc:MGI:1919904]	9	110656503	110711606
ENSMUSG00000019689	406.557	-0.0180101	0.876579	0.945608	Fmc1	formation of mitochondrial complex V assembly factor 1 [Source:MGI Symbol;Acc:MGI:1913367]	6	38533502	38539449
ENSMUSG00000019699	3497.51	-0.318002	2.97489e-06	0.000329689	Akt3	thymoma viral proto-oncogene 3 [Source:MGI Symbol;Acc:MGI:1345147]	1	177020073	177258203
ENSMUSG00000019710	662.684	-0.00410975	0.952626	0.979128	Mrpl24	mitochondrial ribosomal protein L24 [Source:MGI Symbol;Acc:MGI:1914957]	3	87919506	87923672
ENSMUSG00000019715	1019.35	-0.0419952	0.286749	0.548263	Gle1	GLE1 RNA export mediator (yeast) [Source:MGI Symbol;Acc:MGI:1921662]	2	29935426	29960371
ENSMUSG00000019718	60.5478	0.0979367	0.389091	0.646715	L3hypdh	L-3-hydroxyproline dehydratase (trans-) [Source:MGI Symbol;Acc:MGI:1914467]	12	72073428	72085439
ENSMUSG00000019726	1327.45	0.0380119	0.793081	0.904662	Lyst	lysosomal trafficking regulator [Source:MGI Symbol;Acc:MGI:107448]	13	13590397	13778803
ENSMUSG00000019731	1044.56	-0.149515	0.00157567	0.0219631	Slc35e1	solute carrier family 35, member E1 [Source:MGI Symbol;Acc:MGI:2142403]	8	72480641	72492614
ENSMUSG00000019732	39.4747	-0.155414	0.293976	0.556513	Calr3	calreticulin 3 [Source:MGI Symbol;Acc:MGI:1920566]	8	72424176	72443870
ENSMUSG00000019734	136.35	0.26315	0.0439134	0.185557	Tmc4	transmembrane channel-like gene family 4 [Source:MGI Symbol;Acc:MGI:2669035]	7	3665790	3677553
ENSMUSG00000019737	113.541	0.29152	0.0208754	0.115026	Syne4	spectrin repeat containing, nuclear envelope family member 4 [Source:MGI Symbol;Acc:MGI:2141950]	7	30314807	30319046
ENSMUSG00000019738	438.419	-0.0600404	0.619991	0.813231	Polr2i	polymerase (RNA) II (DNA directed) polypeptide I [Source:MGI Symbol;Acc:MGI:1917170]	7	30231948	30233390
ENSMUSG00000019756	47.3049	0.10729	0.525891	0.752761	Prl8a1	prolactin family 8, subfamily a, member 1 [Source:MGI Symbol;Acc:MGI:1920494]	13	27573922	27582171
ENSMUSG00000019761	239.687	0.167037	0.048227	0.195454	Krt10	keratin 10 [Source:MGI Symbol;Acc:MGI:96685]	11	99385254	99389364
ENSMUSG00000019762	104.673	0.0505257	0.792306	0.904125	Iyd	iodotyrosine deiodinase [Source:MGI Symbol;Acc:MGI:1917587]	10	3540240	3554877
ENSMUSG00000019763	752.132	-0.104064	0.09243	0.288205	Rmnd1	required for meiotic nuclear division 1 homolog [Source:MGI Symbol;Acc:MGI:1913334]	10	4401915	4432388
ENSMUSG00000019767	20.6767	-0.0273129	0.94555	0.976012	Ccdc170	coiled-coil domain containing 170 [Source:MGI Symbol;Acc:MGI:2685067]	10	4482502	4562231
ENSMUSG00000019768	79.2153	-0.460682	0.0606294	0.221993	Esr1	estrogen receptor 1 (alpha) [Source:MGI Symbol;Acc:MGI:1352467]	10	4611593	5005614
ENSMUSG00000019772	389.035	-0.326191	0.0305304	0.146746	Vip	vasoactive intestinal polypeptide [Source:MGI Symbol;Acc:MGI:98933]	10	5639218	5647617
ENSMUSG00000019773	38.2963	0.143374	0.305176	0.567204	Fbxo5	F-box protein 5 [Source:MGI Symbol;Acc:MGI:1914391]	10	5799160	5805600
ENSMUSG00000019774	148.621	0.116027	0.133644	0.358596	Mtrf1l	mitochondrial translational release factor 1-like [Source:MGI Symbol;Acc:MGI:1918830]	10	5811887	5823910
ENSMUSG00000019775	1621.1	-0.236089	0.0311527	0.148487	Rgs17	regulator of G-protein signaling 17 [Source:MGI Symbol;Acc:MGI:1927469]	10	5825663	5922400
ENSMUSG00000019777	2322.69	0.13264	0.0044295	0.0425822	Hdac2	histone deacetylase 2 [Source:MGI Symbol;Acc:MGI:1097691]	10	36974544	37001889
ENSMUSG00000019782	698.983	0.00158361	0.986467	0.993954	Rwdd1	RWD domain containing 1 [Source:MGI Symbol;Acc:MGI:1913771]	10	33996555	34019624
ENSMUSG00000019785	1151.31	0.0245131	0.765603	0.892664	Clvs2	clavesin 2 [Source:MGI Symbol;Acc:MGI:2443223]	10	33512286	33624769
ENSMUSG00000019789	99.1746	-0.0597962	0.593445	0.797187	Hey2	hairy/enhancer-of-split related with YRPW motif 2 [Source:MGI Symbol;Acc:MGI:1341884]	10	30832359	30842801
ENSMUSG00000019790	3206.65	0.035994	0.597496	0.799557	Stxbp5	syntaxin binding protein 5 (tomosyn) [Source:MGI Symbol;Acc:MGI:1926058]	10	9755547	9901079
ENSMUSG00000019791	125.361	-0.373536	0.000350673	0.0079979	Hint3	histidine triad nucleotide binding protein 3 [Source:MGI Symbol;Acc:MGI:1914097]	10	30608141	30629632
ENSMUSG00000019792	225.808	0.0949253	0.285124	0.546701	Trmt11	tRNA methyltransferase 11 [Source:MGI Symbol;Acc:MGI:1920931]	10	30534225	30600749
ENSMUSG00000019794	279.722	0.129782	0.0595337	0.219633	Katna1	katanin p60 (ATPase-containing) subunit A1 [Source:MGI Symbol;Acc:MGI:1344353]	10	7726000	7763150
ENSMUSG00000019795	3085.82	-0.053912	0.453619	0.698921	Pcmt1	protein-L-isoaspartate (D-aspartate) O-methyltransferase 1 [Source:MGI Symbol;Acc:MGI:97502]	10	7629373	7681136
ENSMUSG00000019796	4013.77	0.0390894	0.398498	0.654609	Lrp11	low density lipoprotein receptor-related protein 11 [Source:MGI Symbol;Acc:MGI:2442989]	10	7589800	7625483
ENSMUSG00000019797	529.661	0.000574847	0.995456	0.997134	1700021F05Rik	RIKEN cDNA 1700021F05 gene [Source:MGI Symbol;Acc:MGI:1915101]	10	43525133	43540994
ENSMUSG00000019802	2172.15	-0.0729703	0.04251	0.181438	Sec63	SEC63-like (S. cerevisiae) [Source:MGI Symbol;Acc:MGI:2155302]	10	42761496	42832514
ENSMUSG00000019803	266.647	-0.143648	0.110806	0.319769	Nr2e1	nuclear receptor subfamily 2, group E, member 1 [Source:MGI Symbol;Acc:MGI:1100526]	10	42561963	42583632
ENSMUSG00000019804	2633.64	0.0593634	0.166143	0.406161	Snx3	sorting nexin 3 [Source:MGI Symbol;Acc:MGI:1860188]	10	42502030	42535381
ENSMUSG00000019806	1030.01	0.00147493	0.983931	0.992734	Aig1	androgen-induced 1 [Source:MGI Symbol;Acc:MGI:1913503]	10	13647054	13868980
ENSMUSG00000019808	77.0075	-0.136311	0.296641	0.559204	Adat2	adenosine deaminase, tRNA-specific 2 [Source:MGI Symbol;Acc:MGI:1914007]	10	13552894	13563376
ENSMUSG00000019809	751.398	0.0779947	0.225605	0.481574	Pex3	peroxisomal biogenesis factor 3 [Source:MGI Symbol;Acc:MGI:1929646]	10	13523842	13553142
ENSMUSG00000019810	1005.84	-0.0432366	0.484097	0.72345	Fuca2	fucosidase, alpha-L- 2, plasma [Source:MGI Symbol;Acc:MGI:1914098]	10	13499540	13519035
ENSMUSG00000019813	140.333	-0.00530567	0.951945	0.979007	Cep57l1	centrosomal protein 57-like 1 [Source:MGI Symbol;Acc:MGI:1915511]	10	41718840	41809871
ENSMUSG00000019814	403.838	-0.0548638	0.344242	0.607393	Ltv1	LTV1 ribosome biogenesis factor [Source:MGI Symbol;Acc:MGI:2447810]	10	13178140	13193168
ENSMUSG00000019817	736.185	0.262407	0.170464	0.411882	Plagl1	pleiomorphic adenoma gene-like 1 [Source:MGI Symbol;Acc:MGI:1100874]	10	13060504	13131694
ENSMUSG00000019818	2128.81	-0.0524472	0.299901	0.562546	Cd164	CD164 antigen [Source:MGI Symbol;Acc:MGI:1859568]	10	41519414	41531048
ENSMUSG00000019820	831.672	-0.216323	0.000151496	0.00470234	Utrn	utrophin [Source:MGI Symbol;Acc:MGI:104631]	10	12382188	12869365
ENSMUSG00000019822	377.832	0.0113634	0.876141	0.945506	Smpd2	sphingomyelin phosphodiesterase 2, neutral [Source:MGI Symbol;Acc:MGI:1278330]	10	41485642	41490369
ENSMUSG00000019823	223.848	-0.0802166	0.424455	0.675527	Mical1	microtubule associated monooxygenase, calponin and LIM domain containing 1 [Source:MGI Symbol;Acc:MGI:2385847]	10	41476314	41487032
ENSMUSG00000019826	269.074	0.015626	0.796556	0.906815	Zbtb24	zinc finger and BTB domain containing 24 [Source:MGI Symbol;Acc:MGI:3039618]	10	41450383	41465574
ENSMUSG00000019828	1489.31	-0.0126401	0.861335	0.93857	Grm1	glutamate receptor, metabotropic 1 [Source:MGI Symbol;Acc:MGI:1351338]	10	10686059	11082356
ENSMUSG00000019831	8220.45	0.130954	0.0094391	0.0698698	Wasf1	WAS protein family, member 1 [Source:MGI Symbol;Acc:MGI:1890563]	10	40883475	40938570
ENSMUSG00000019832	103.483	0.0539634	0.549455	0.767307	Rab32	RAB32, member RAS oncogene family [Source:MGI Symbol;Acc:MGI:1915094]	10	10545002	10558265
ENSMUSG00000019837	439.188	-0.230394	0.00176368	0.0238864	Gtf3c6	general transcription factor IIIC, polypeptide 6, alpha [Source:MGI Symbol;Acc:MGI:1914621]	10	40247703	40258108
ENSMUSG00000019838	118.581	0.14839	0.243244	0.502683	Slc16a10	solute carrier family 16 (monocarboxylic acid transporters), member 10 [Source:MGI Symbol;Acc:MGI:1919722]	10	40033532	40142258
ENSMUSG00000019841	1365.81	0.0765821	0.284679	0.546286	Rev3l	REV3 like, DNA directed polymerase zeta catalytic subunit [Source:MGI Symbol;Acc:MGI:1337131]	10	39732118	39875211
ENSMUSG00000019842	158.04	0.103197	0.360452	0.621322	Traf3ip2	TRAF3 interacting protein 2 [Source:MGI Symbol;Acc:MGI:2143599]	10	39612934	39655307
ENSMUSG00000019843	2689.36	0.0412461	0.1768	0.421306	Fyn	Fyn proto-oncogene [Source:MGI Symbol;Acc:MGI:95602]	10	39368855	39565381
ENSMUSG00000019845	63.2973	0.111723	0.381092	0.640705	Tube1	epsilon-tubulin 1 [Source:MGI Symbol;Acc:MGI:1919174]	10	39133976	39152542
ENSMUSG00000019846	85.7274	0.390701	0.000315965	0.00743249	Lama4	laminin, alpha 4 [Source:MGI Symbol;Acc:MGI:109321]	10	38965515	39110188
ENSMUSG00000019848	112.778	-0.126333	0.272356	0.533292	Popdc3	popeye domain containing 3 [Source:MGI Symbol;Acc:MGI:1930153]	10	45178098	45318452
ENSMUSG00000019849	418.807	-0.0955137	0.0852685	0.274491	Prep	prolyl endopeptidase [Source:MGI Symbol;Acc:MGI:1270863]	10	45067203	45167198
ENSMUSG00000019850	132.775	-0.19809	0.0234343	0.124045	Tnfaip3	tumor necrosis factor, alpha-induced protein 3 [Source:MGI Symbol;Acc:MGI:1196377]	10	19000910	19015657
ENSMUSG00000019851	99.3839	0.0495004	0.761221	0.890241	Perp	PERP, TP53 apoptosis effector [Source:MGI Symbol;Acc:MGI:1929938]	10	18845020	18857073
ENSMUSG00000019852	584.097	-0.370306	0.0464036	0.191746	Arfgef3	ARFGEF family member 3 [Source:MGI Symbol;Acc:MGI:106387]	10	18581839	18743949
ENSMUSG00000019853	57.6631	-0.0984891	0.445926	0.692673	Hebp2	heme binding protein 2 [Source:MGI Symbol;Acc:MGI:1860084]	10	18539498	18546076
ENSMUSG00000019854	1134.03	0.0957904	0.0449675	0.188074	Reps1	RalBP1 associated Eps domain containing protein [Source:MGI Symbol;Acc:MGI:1196373]	10	18055861	18125155
ENSMUSG00000019856	481.611	-0.0260654	0.671241	0.840694	Fam184a	family with sequence similarity 184, member A [Source:MGI Symbol;Acc:MGI:1923156]	10	53633145	53751123
ENSMUSG00000019857	227.435	-0.0296811	0.657782	0.835339	Asf1a	anti-silencing function 1A histone chaperone [Source:MGI Symbol;Acc:MGI:1913653]	10	53596757	53609225
ENSMUSG00000019861	1234.71	0.0565415	0.205307	0.458601	Gopc	golgi associated PDZ and coiled-coil motif containing [Source:MGI Symbol;Acc:MGI:2149946]	10	52335850	52382124
ENSMUSG00000019863	342.245	0.00399363	0.957769	0.981878	Qrsl1	glutaminyl-tRNA synthase (glutamine-hydrolyzing)-like 1 [Source:MGI Symbol;Acc:MGI:1923813]	10	43874188	43901745
ENSMUSG00000019864	282.909	-0.0231826	0.724473	0.872172	Rtn4ip1	reticulon 4 interacting protein 1 [Source:MGI Symbol;Acc:MGI:2178759]	10	43901807	43957201
ENSMUSG00000019865	55.927	0.0528784	0.785091	0.900443	Nmbr	neuromedin B receptor [Source:MGI Symbol;Acc:MGI:1100525]	10	14705591	14770850
ENSMUSG00000019866	39.2421	-0.0277373	0.861077	0.93857	Crybg1	crystallin beta-gamma domain containing 1 [Source:MGI Symbol;Acc:MGI:109544]	10	43950636	44148853
ENSMUSG00000019868	748.712	-0.0701573	0.351263	0.612773	Vta1	vesicle (multivesicular body) trafficking 1 [Source:MGI Symbol;Acc:MGI:1913451]	10	14654755	14705560
ENSMUSG00000019872	550.033	-0.207047	0.0118162	0.0806625	Smpdl3a	sphingomyelin phosphodiesterase, acid-like 3A [Source:MGI Symbol;Acc:MGI:1931437]	10	57794335	57811830
ENSMUSG00000019873	1061.34	-0.132497	0.0728444	0.249153	Reep3	receptor accessory protein 3 [Source:MGI Symbol;Acc:MGI:88930]	10	67009189	67096945
ENSMUSG00000019874	870.177	-0.320326	0.00121232	0.0179983	Fabp7	fatty acid binding protein 7, brain [Source:MGI Symbol;Acc:MGI:101916]	10	57784881	57788450
ENSMUSG00000019876	376.113	0.0693669	0.295228	0.557823	Pkib	protein kinase inhibitor beta, cAMP dependent, testis specific [Source:MGI Symbol;Acc:MGI:101937]	10	57631981	57741112
ENSMUSG00000019877	27454.4	0.0845658	0.0538133	0.207223	Serinc1	serine incorporator 1 [Source:MGI Symbol;Acc:MGI:1926228]	10	57515774	57532530
ENSMUSG00000019878	728.444	0.0811209	0.116969	0.331426	Hsf2	heat shock factor 2 [Source:MGI Symbol;Acc:MGI:96239]	10	57486385	57513135
ENSMUSG00000019880	262.618	-0.0141125	0.915242	0.963293	Rspo3	R-spondin 3 [Source:MGI Symbol;Acc:MGI:1920030]	10	29452416	29535867
ENSMUSG00000019883	178.822	-0.094682	0.263849	0.524797	Echdc1	enoyl Coenzyme A hydratase domain containing 1 [Source:MGI Symbol;Acc:MGI:1277169]	10	29313166	29347469
ENSMUSG00000019888	271.536	0.0250751	0.816568	0.917357	Mgat4c	MGAT4 family, member C [Source:MGI Symbol;Acc:MGI:1914819]	10	101681487	102391469
ENSMUSG00000019889	1170.76	0.0708846	0.249177	0.509283	Ptprk	protein tyrosine phosphatase, receptor type, K [Source:MGI Symbol;Acc:MGI:103310]	10	28074820	28597397
ENSMUSG00000019890	181.958	-0.210511	0.265442	0.526117	Nts	neurotensin [Source:MGI Symbol;Acc:MGI:1328351]	10	102481756	102490486
ENSMUSG00000019891	251.512	0.0748074	0.431646	0.681667	Dcbld1	discoidin, CUB and LCCL domain containing 1 [Source:MGI Symbol;Acc:MGI:1913936]	10	52233619	52321378
ENSMUSG00000019892	33.6874	-0.104638	0.603497	0.80406	Lrriq1	leucine-rich repeats and IQ motif containing 1 [Source:MGI Symbol;Acc:MGI:1922228]	10	103046031	103236322
ENSMUSG00000019894	1990.22	0.0983062	0.136264	0.362227	Slc6a15	solute carrier family 6 (neurotransmitter transporter), member 15 [Source:MGI Symbol;Acc:MGI:2143484]	10	103367783	103419377
ENSMUSG00000019897	791.733	0.110656	0.0274019	0.137253	Ccdc59	coiled-coil domain containing 59 [Source:MGI Symbol;Acc:MGI:1289302]	10	105841067	105847833
ENSMUSG00000019899	282.717	-0.110728	0.206156	0.45979	Lama2	laminin, alpha 2 [Source:MGI Symbol;Acc:MGI:99912]	10	26980036	27619758
ENSMUSG00000019906	1179.11	-0.128146	0.0882069	0.279851	Lin7a	lin-7 homolog A (C. elegans) [Source:MGI Symbol;Acc:MGI:2135609]	10	107271686	107421474
ENSMUSG00000019907	1021.11	-0.196688	0.0621303	0.225566	Ppp1r12a	protein phosphatase 1, regulatory subunit 12A [Source:MGI Symbol;Acc:MGI:1309528]	10	108162193	108284475
ENSMUSG00000019916	1235.01	-0.229623	4.04084e-06	0.000399255	P4ha1	procollagen-proline, 2-oxoglutarate 4-dioxygenase (proline 4-hydroxylase), alpha 1 polypeptide [Source:MGI Symbol;Acc:MGI:97463]	10	59323296	59373304
ENSMUSG00000019917	164.619	-0.121669	0.161506	0.39997	Sept10	septin 10 [Source:MGI Symbol;Acc:MGI:1918110]	10	59141627	59221847
ENSMUSG00000019920	966.313	-0.0910578	0.108518	0.316544	Lims1	LIM and senescent cell antigen-like domains 1 [Source:MGI Symbol;Acc:MGI:1195263]	10	58323466	58424691
ENSMUSG00000019923	15064.4	-0.0952627	0.301566	0.564273	Zwint	ZW10 interactor [Source:MGI Symbol;Acc:MGI:1289227]	10	72654845	72674964
ENSMUSG00000019927	1110.08	0.163777	0.000387999	0.00861649	Ube2d1	ubiquitin-conjugating enzyme E2D 1 [Source:MGI Symbol;Acc:MGI:2384911]	10	71254980	71285262
ENSMUSG00000019929	1141	0.106181	0.739696	0.879446	Dcn	decorin [Source:MGI Symbol;Acc:MGI:94872]	10	97479609	97518143
ENSMUSG00000019935	99.8775	-0.109085	0.356989	0.617831	Slc17a8	solute carrier family 17 (sodium-dependent inorganic phosphate cotransporter), member 8 [Source:MGI Symbol;Acc:MGI:3039629]	10	89574020	89621253
ENSMUSG00000019936	63.721	-0.160016	0.314425	0.577241	Epyc	epiphycan [Source:MGI Symbol;Acc:MGI:107942]	10	97644068	97682454
ENSMUSG00000019942	26.1245	0.161106	0.449212	0.69532	Cdk1	cyclin-dependent kinase 1 [Source:MGI Symbol;Acc:MGI:88351]	10	69335146	69352938
ENSMUSG00000019943	19090.6	-0.0911727	0.235249	0.493958	Atp2b1	ATPase, Ca++ transporting, plasma membrane 1 [Source:MGI Symbol;Acc:MGI:104653]	10	98914406	99026143
ENSMUSG00000019944	115.735	-0.168711	0.110036	0.318666	Rhobtb1	Rho-related BTB domain containing 1 [Source:MGI Symbol;Acc:MGI:1916538]	10	69151434	69291791
ENSMUSG00000019945	37.3916	0.15013	0.400196	0.656042	Cabcoco1	ciliary associated calcium binding coiled-coil 1 [Source:MGI Symbol;Acc:MGI:1920537]	10	68430953	68541896
ENSMUSG00000019947	189.238	-0.523003	0.000589363	0.011297	Arid5b	AT rich interactive domain 5B (MRF1-like) [Source:MGI Symbol;Acc:MGI:2175912]	10	68092520	68278740
ENSMUSG00000019948	494.438	-0.050952	0.550915	0.768176	Actr6	ARP6 actin-related protein 6 [Source:MGI Symbol;Acc:MGI:1914269]	10	89711971	89732295
ENSMUSG00000019951	2253.53	-0.0883621	0.0971105	0.29761	Uhrf1bp1l	UHRF1 (ICBP90) binding protein 1-like [Source:MGI Symbol;Acc:MGI:2442888]	10	89744991	89819871
ENSMUSG00000019952	187.386	-0.12046	0.186844	0.434652	Poc1b	POC1 centriolar protein B [Source:MGI Symbol;Acc:MGI:1918511]	10	99107036	99198074
ENSMUSG00000019960	984.521	-0.253914	0.000641522	0.0119052	Dusp6	dual specificity phosphatase 6 [Source:MGI Symbol;Acc:MGI:1914853]	10	99263231	99267489
ENSMUSG00000019961	749.592	-0.060935	0.294892	0.557457	Tmpo	thymopoietin [Source:MGI Symbol;Acc:MGI:106920]	10	91147571	91181315
ENSMUSG00000019966	705.533	-0.0398603	0.739181	0.879369	Kitl	kit ligand [Source:MGI Symbol;Acc:MGI:96974]	10	100015630	100100416
ENSMUSG00000019969	1319.24	-0.0778082	0.0216219	0.117535	Psen1	presenilin 1 [Source:MGI Symbol;Acc:MGI:1202717]	12	83688152	83735199
ENSMUSG00000019970	1694.15	-0.0520613	0.645883	0.827973	Sgk1	serum/glucocorticoid regulated kinase 1 [Source:MGI Symbol;Acc:MGI:1340062]	10	21882184	21999903
ENSMUSG00000019971	297.84	-0.211038	0.0556353	0.211584	Cep290	centrosomal protein 290 [Source:MGI Symbol;Acc:MGI:2384917]	10	100487558	100574840
ENSMUSG00000019975	296.709	0.0164737	0.802709	0.910065	Ikbip	IKBKB interacting protein [Source:MGI Symbol;Acc:MGI:1914704]	10	91082940	91102607
ENSMUSG00000019977	1024.33	-0.0533258	0.1958	0.44597	Hbs1l	Hbs1-like (S. cerevisiae) [Source:MGI Symbol;Acc:MGI:1891704]	10	21295979	21368898
ENSMUSG00000019978	2146.58	-0.173175	0.0030682	0.0341231	Epb41l2	erythrocyte membrane protein band 4.1 like 2 [Source:MGI Symbol;Acc:MGI:103009]	10	25359798	25523519
ENSMUSG00000019979	563.351	-0.0352397	0.682556	0.847687	Apaf1	apoptotic peptidase activating factor 1 [Source:MGI Symbol;Acc:MGI:1306796]	10	90989311	91082770
ENSMUSG00000019982	26.3372	0.169863	0.577844	0.785347	Myb	myeloblastosis oncogene [Source:MGI Symbol;Acc:MGI:97249]	10	21124935	21160984
ENSMUSG00000019984	997.804	0.0718091	0.132993	0.357391	Med23	mediator complex subunit 23 [Source:MGI Symbol;Acc:MGI:1917458]	10	24869986	24913681
ENSMUSG00000019986	5452.22	0.00293802	0.954675	0.980332	Ahi1	Abelson helper integration site 1 [Source:MGI Symbol;Acc:MGI:87971]	10	20952547	21080429
ENSMUSG00000019988	99.9036	-0.0637648	0.480965	0.720784	Nedd1	neural precursor cell expressed, developmentally down-regulated gene 1 [Source:MGI Symbol;Acc:MGI:97293]	10	92684746	92722420
ENSMUSG00000019990	351.792	-0.0115564	0.935624	0.971938	Pde7b	phosphodiesterase 7B [Source:MGI Symbol;Acc:MGI:1352752]	10	20398004	20725078
ENSMUSG00000019996	2523.73	0.153267	0.0373815	0.166251	Map7	microtubule-associated protein 7 [Source:MGI Symbol;Acc:MGI:1328328]	10	20148471	20281590
ENSMUSG00000019997	126.866	-0.173111	0.529042	0.755184	Ccn2	cellular communication network factor 1 [Source:MGI Symbol;Acc:MGI:95537]	10	24595442	24598683
ENSMUSG00000019998	3141.72	-0.0019087	0.963633	0.984081	Stx7	syntaxin 7 [Source:MGI Symbol;Acc:MGI:1858210]	10	24149302	24190222
ENSMUSG00000020000	156.351	-0.193574	0.261909	0.522877	Moxd1	monooxygenase, DBH-like 1 [Source:MGI Symbol;Acc:MGI:1921582]	10	24223517	24302790
ENSMUSG00000020003	468.831	-0.0401492	0.553675	0.769926	Pex7	peroxisomal biogenesis factor 7 [Source:MGI Symbol;Acc:MGI:1321392]	10	19853900	19907689
ENSMUSG00000020009	498.016	-0.191812	0.00437604	0.0421455	Ifngr1	interferon gamma receptor 1 [Source:MGI Symbol;Acc:MGI:107655]	10	19591949	19610229
ENSMUSG00000020014	191.838	0.026431	0.854368	0.935578	Cfap54	cilia and flagella associated protein 54 [Source:MGI Symbol;Acc:MGI:1922208]	10	92775619	93081618
ENSMUSG00000020015	4344.74	-0.0160179	0.726019	0.873231	Cdk17	cyclin-dependent kinase 17 [Source:MGI Symbol;Acc:MGI:97517]	10	93160875	93267071
ENSMUSG00000020018	324.067	0.12388	0.297792	0.559899	Snrpf	small nuclear ribonucleoprotein polypeptide F [Source:MGI Symbol;Acc:MGI:1917128]	10	93583029	93589706
ENSMUSG00000020019	131.708	-0.115284	0.217525	0.472229	Ntn4	netrin 4 [Source:MGI Symbol;Acc:MGI:1888978]	10	93640681	93747207
ENSMUSG00000020021	355.716	-0.254654	0.00437236	0.0421358	Fgd6	FYVE, RhoGEF and PH domain containing 6 [Source:MGI Symbol;Acc:MGI:1261419]	10	94036001	94145339
ENSMUSG00000020022	2102.61	-0.0545524	0.623246	0.814759	Ndufa12	NADH:ubiquinone oxidoreductase subunit A12 [Source:MGI Symbol;Acc:MGI:1913664]	10	94198720	94221443
ENSMUSG00000020023	1218.07	-0.231231	0.0159049	0.0977715	Tmcc3	transmembrane and coiled coil domains 3 [Source:MGI Symbol;Acc:MGI:2442900]	10	94311949	94590956
ENSMUSG00000020024	698.848	0.0670677	0.190277	0.43816	Cep83	centrosomal protein 83 [Source:MGI Symbol;Acc:MGI:1924298]	10	94688654	94790853
ENSMUSG00000020027	474.23	0.0829052	0.320562	0.582796	Socs2	suppressor of cytokine signaling 2 [Source:MGI Symbol;Acc:MGI:1201787]	10	95385362	95417180
ENSMUSG00000020029	2536.9	-0.0623977	0.339642	0.602859	Nudt4	nudix (nucleoside diphosphate linked moiety X)-type motif 4 [Source:MGI Symbol;Acc:MGI:1918457]	10	95547007	95564146
ENSMUSG00000020032	1083.15	-0.215168	0.000178375	0.0051983	Nuak1	NUAK family, SNF1-like kinase, 1 [Source:MGI Symbol;Acc:MGI:1925226]	10	84370905	84440597
ENSMUSG00000020034	633.947	-0.0423801	0.432019	0.681914	Tcp11l2	t-complex 11 (mouse) like 2 [Source:MGI Symbol;Acc:MGI:2444679]	10	84576626	84614359
ENSMUSG00000020037	303.337	-0.130915	0.0775732	0.258419	Rfx4	regulatory factor X, 4 (influences HLA class II expression) [Source:MGI Symbol;Acc:MGI:1918387]	10	84756062	84906538
ENSMUSG00000020038	325.816	0.144819	0.017946	0.104637	Cry1	cryptochrome 1 (photolyase-like) [Source:MGI Symbol;Acc:MGI:1270841]	10	85131700	85185064
ENSMUSG00000020042	330.067	-0.300294	0.00496616	0.0454375	Btbd11	BTB (POZ) domain containing 11 [Source:MGI Symbol;Acc:MGI:1921257]	10	85386814	85660292
ENSMUSG00000020044	663.043	-0.551496	2.61814e-05	0.00143877	Timp3	tissue inhibitor of metalloproteinase 3 [Source:MGI Symbol;Acc:MGI:98754]	10	86300372	86349506
ENSMUSG00000020048	7061.05	-0.185877	1.2478e-07	3.38563e-05	Hsp90b1	heat shock protein 90, beta (Grp94), member 1 [Source:MGI Symbol;Acc:MGI:98817]	10	86690209	86705509
ENSMUSG00000020052	144.044	-0.0295092	0.79135	0.903588	Ascl1	achaete-scute family bHLH transcription factor 1 [Source:MGI Symbol;Acc:MGI:96919]	10	87490819	87493660
ENSMUSG00000020053	528.326	-0.25474	0.0116214	0.0798627	Igf1	insulin-like growth factor 1 [Source:MGI Symbol;Acc:MGI:96432]	10	87858265	87937042
ENSMUSG00000020056	397.024	-0.0218972	0.823294	0.921295	Washc3	WASH complex subunit 3 [Source:MGI Symbol;Acc:MGI:1914532]	10	88201093	88246158
ENSMUSG00000020057	47.1618	0.0417653	0.761769	0.89057	Dram1	DNA-damage regulated autophagy modulator 1 [Source:MGI Symbol;Acc:MGI:1918962]	10	88322804	88379080
ENSMUSG00000020059	34.5532	0.0755828	0.718378	0.868485	Sycp3	synaptonemal complex protein 3 [Source:MGI Symbol;Acc:MGI:109542]	10	88459569	88473236
ENSMUSG00000020061	29.1771	0.210265	0.444125	0.691589	Mybpc1	myosin binding protein C, slow-type [Source:MGI Symbol;Acc:MGI:1336213]	10	88518279	88605152
ENSMUSG00000020063	527.473	0.12305	0.0178892	0.104539	Sirt1	sirtuin 1 [Source:MGI Symbol;Acc:MGI:2135607]	10	63319005	63381704
ENSMUSG00000020064	740.294	0.028292	0.522828	0.750707	Herc4	hect domain and RLD 4 [Source:MGI Symbol;Acc:MGI:1914595]	10	63243810	63317878
ENSMUSG00000020067	23.4132	0.312842	0.188084	0.435468	Mypn	myopalladin [Source:MGI Symbol;Acc:MGI:1916052]	10	63115795	63203952
ENSMUSG00000020069	1421.11	0.127824	0.0181241	0.105224	Hnrnph3	heterogeneous nuclear ribonucleoprotein H3 [Source:MGI Symbol;Acc:MGI:1926462]	10	63014664	63024217
ENSMUSG00000020070	1947.48	0.0767966	0.080989	0.265581	Rufy2	RUN and FYVE domain-containing 2 [Source:MGI Symbol;Acc:MGI:1917682]	10	62980223	63017210
ENSMUSG00000020072	35.543	0.254424	0.10485	0.311325	Pbld2	phenazine biosynthesis-like protein domain containing 2 [Source:MGI Symbol;Acc:MGI:1914557]	10	63024315	63058813
ENSMUSG00000020074	1583.04	0.0198803	0.680462	0.846325	Ccar1	cell division cycle and apoptosis regulator 1 [Source:MGI Symbol;Acc:MGI:1914750]	10	62743928	62792286
ENSMUSG00000020075	683.63	-0.0668132	0.252262	0.512701	Ddx21	DEAD (Asp-Glu-Ala-Asp) box polypeptide 21 [Source:MGI Symbol;Acc:MGI:1860494]	10	62580251	62602281
ENSMUSG00000020076	1519.5	0.0267458	0.458345	0.703293	Ddx50	DEAD (Asp-Glu-Ala-Asp) box polypeptide 50 [Source:MGI Symbol;Acc:MGI:2182303]	10	62615895	62651218
ENSMUSG00000020077	370.565	-0.0830285	0.384607	0.642634	Srgn	serglycin [Source:MGI Symbol;Acc:MGI:97756]	10	62493833	62527451
ENSMUSG00000020078	1667.67	-0.036417	0.471814	0.712907	Vps26a	VPS26 retromer complex component A [Source:MGI Symbol;Acc:MGI:1353654]	10	62455235	62486805
ENSMUSG00000020079	443.269	-0.00655428	0.905743	0.958966	Supv3l1	suppressor of var1, 3-like 1 (S. cerevisiae) [Source:MGI Symbol;Acc:MGI:2441711]	10	62429209	62449738
ENSMUSG00000020080	91.7839	0.264473	0.0244084	0.127275	Hkdc1	hexokinase domain containing 1 [Source:MGI Symbol;Acc:MGI:2384910]	10	62383137	62422491
ENSMUSG00000020083	428.362	-0.0513155	0.627419	0.816923	Fam241b	family with sequence similarity 241, member B [Source:MGI Symbol;Acc:MGI:1917144]	10	62107655	62143920
ENSMUSG00000020085	131.568	-0.058891	0.573631	0.782323	Aifm2	apoptosis-inducing factor, mitochondrion-associated 2 [Source:MGI Symbol;Acc:MGI:1918611]	10	61715263	61739260
ENSMUSG00000020086	315.629	0.137298	0.105484	0.312303	H2afy2	H2A histone family, member Y2 [Source:MGI Symbol;Acc:MGI:3037658]	10	61738665	61784147
ENSMUSG00000020087	303.842	0.0971236	0.261761	0.522876	Tysnd1	trypsin domain containing 1 [Source:MGI Symbol;Acc:MGI:1919017]	10	61695514	61702773
ENSMUSG00000020088	2759.19	-0.0752089	0.0993036	0.301591	Sar1a	secretion associated Ras related GTPase 1A [Source:MGI Symbol;Acc:MGI:98230]	10	61680299	61693297
ENSMUSG00000020089	1559.13	-0.000914379	0.990248	0.995484	Ppa1	pyrophosphatase (inorganic) 1 [Source:MGI Symbol;Acc:MGI:97831]	10	61648552	61674168
ENSMUSG00000020090	43.0175	-0.420209	0.0540554	0.207683	Npffr1	neuropeptide FF receptor 1 [Source:MGI Symbol;Acc:MGI:2685082]	10	61595492	61628565
ENSMUSG00000020091	146.375	-0.54575	0.000177287	0.0051858	Eif4ebp2	eukaryotic translation initiation factor 4E binding protein 2 [Source:MGI Symbol;Acc:MGI:109198]	10	61428491	61452661
ENSMUSG00000020092	417.358	0.00968033	0.872992	0.944142	Pald1	phosphatase domain containing, paladin 1 [Source:MGI Symbol;Acc:MGI:1351623]	10	61319656	61383530
ENSMUSG00000020096	267.072	0.101743	0.221946	0.476892	Tbata	thymus, brain and testes associated [Source:MGI Symbol;Acc:MGI:1923820]	10	61171954	61188841
ENSMUSG00000020097	1179.55	-0.0561529	0.266045	0.526569	Sgpl1	sphingosine phosphate lyase 1 [Source:MGI Symbol;Acc:MGI:1261415]	10	61098642	61147703
ENSMUSG00000020098	120.083	-0.0762631	0.468012	0.710232	Pcbd1	pterin 4 alpha carbinolamine dehydratase/dimerization cofactor of hepatocyte nuclear factor 1 alpha (TCF1) 1 [Source:MGI Symbol;Acc:MGI:94873]	10	61089331	61094324
ENSMUSG00000020099	394.532	-0.229031	0.0853073	0.274491	Unc5b	unc-5 netrin receptor B [Source:MGI Symbol;Acc:MGI:894703]	10	60762593	60831581
ENSMUSG00000020100	458.354	-0.350349	7.56149e-05	0.00298983	Slc29a3	solute carrier family 29 (nucleoside transporters), member 3 [Source:MGI Symbol;Acc:MGI:1918529]	10	60712072	60752794
ENSMUSG00000020101	1288.83	-0.517273	2.55911e-09	2.13737e-06	Vsir	V-set immunoregulatory receptor [Source:MGI Symbol;Acc:MGI:1921298]	10	60346851	60372684
ENSMUSG00000020102	239.72	-0.230672	0.0295296	0.144065	Slc16a7	solute carrier family 16 (monocarboxylic acid transporters), member 7 [Source:MGI Symbol;Acc:MGI:1330284]	10	125219270	125389465
ENSMUSG00000020105	57.8582	0.263858	0.101444	0.304772	Lrig3	leucine-rich repeats and immunoglobulin-like domains 3 [Source:MGI Symbol;Acc:MGI:2443955]	10	125966168	126015359
ENSMUSG00000020107	1168.93	-0.0560997	0.419978	0.672349	Anapc16	anaphase promoting complex subunit 16 [Source:MGI Symbol;Acc:MGI:1289325]	10	59987409	60003135
ENSMUSG00000020108	757.124	0.300678	1.24864e-05	0.000889131	Ddit4	DNA-damage-inducible transcript 4 [Source:MGI Symbol;Acc:MGI:1921997]	10	59949669	59951834
ENSMUSG00000020109	902.118	0.0444452	0.344677	0.607923	Dnajb12	DnaJ heat shock protein family (Hsp40) member B12 [Source:MGI Symbol;Acc:MGI:1931881]	10	59879556	59899302
ENSMUSG00000020111	1647.08	-0.0161101	0.70596	0.861817	Micu1	mitochondrial calcium uptake 1 [Source:MGI Symbol;Acc:MGI:2384909]	10	59702477	59864132
ENSMUSG00000020114	3106.59	-0.131941	0.0132409	0.0869663	Cand1	cullin associated and neddylation disassociated 1 [Source:MGI Symbol;Acc:MGI:1261820]	10	119199255	119240055
ENSMUSG00000020115	1188.54	0.0589484	0.150499	0.383547	Tbk1	TANK-binding kinase 1 [Source:MGI Symbol;Acc:MGI:1929658]	10	121546455	121586787
ENSMUSG00000020116	659.205	0.0330054	0.614793	0.809826	Pno1	partner of NOB1 homolog [Source:MGI Symbol;Acc:MGI:1913499]	11	17203198	17211568
ENSMUSG00000020120	1545.3	-0.359679	3.84224e-05	0.00186621	Plek	pleckstrin [Source:MGI Symbol;Acc:MGI:1860485]	11	16971206	17052381
ENSMUSG00000020121	323.475	-0.0366613	0.72433	0.872133	Srgap1	SLIT-ROBO Rho GTPase activating protein 1 [Source:MGI Symbol;Acc:MGI:2152936]	10	121780991	122047315
ENSMUSG00000020122	345.451	-0.310208	0.00293821	0.0331459	Egfr	epidermal growth factor receptor [Source:MGI Symbol;Acc:MGI:95294]	11	16752203	16918158
ENSMUSG00000020124	1122.34	-0.179803	0.00272577	0.0315872	Usp15	ubiquitin specific peptidase 15 [Source:MGI Symbol;Acc:MGI:101857]	10	123105006	123196995
ENSMUSG00000020128	1083.64	0.0144494	0.751272	0.884802	Vps54	VPS54 GARP complex subunit [Source:MGI Symbol;Acc:MGI:2178798]	11	21239281	21321136
ENSMUSG00000020130	1013.43	-0.0246085	0.696315	0.85747	Tbc1d15	TBC1 domain family, member 15 [Source:MGI Symbol;Acc:MGI:1913937]	10	115197872	115251467
ENSMUSG00000020131	77.4114	0.460795	0.000936853	0.0149374	Pcsk4	proprotein convertase subtilisin/kexin type 4 [Source:MGI Symbol;Acc:MGI:97514]	10	80321283	80329498
ENSMUSG00000020132	1160.33	-0.0845937	0.0798277	0.263034	Rab21	RAB21, member RAS oncogene family [Source:MGI Symbol;Acc:MGI:894308]	10	115287084	115315594
ENSMUSG00000020133	489.804	-0.107845	0.184938	0.432449	2310011J03Rik	RIKEN cDNA 2310011J03 gene [Source:MGI Symbol;Acc:MGI:1913624]	10	80318254	80320537
ENSMUSG00000020134	1190.44	0.13674	0.000759821	0.0132418	Peli1	pellino 1 [Source:MGI Symbol;Acc:MGI:1914495]	11	21091291	21150323
ENSMUSG00000020135	2303.77	0.105262	0.220635	0.47583	Apc2	adenomatosis polyposis coli 2 [Source:MGI Symbol;Acc:MGI:1346052]	10	80295977	80318263
ENSMUSG00000020137	232.76	-0.212272	0.0241047	0.126511	Thap2	THAP domain containing, apoptosis associated protein 2 [Source:MGI Symbol;Acc:MGI:1914066]	10	115368404	115384443
ENSMUSG00000020140	33.5839	0.10274	0.619784	0.813231	Lgr5	leucine rich repeat containing G protein coupled receptor 5 [Source:MGI Symbol;Acc:MGI:1341817]	10	115450311	115587780
ENSMUSG00000020142	1593.22	-0.209479	0.000245415	0.00636259	Slc1a4	solute carrier family 1 (glutamate/neutral amino acid transporter), member 4 [Source:MGI Symbol;Acc:MGI:2135601]	11	20302180	20332713
ENSMUSG00000020143	281.162	-0.325575	0.00267084	0.031185	Dock2	dedicator of cyto-kinesis 2 [Source:MGI Symbol;Acc:MGI:2149010]	11	34226815	34783892
ENSMUSG00000020149	5262.65	-0.0209395	0.656903	0.834559	Rab1a	RAB1A, member RAS oncogene family [Source:MGI Symbol;Acc:MGI:97842]	11	20201432	20226856
ENSMUSG00000020150	216.664	0.121752	0.163776	0.403552	Gamt	guanidinoacetate methyltransferase [Source:MGI Symbol;Acc:MGI:1098221]	10	80258151	80261012
ENSMUSG00000020151	402.358	-0.0739204	0.318117	0.580287	Ptprr	protein tyrosine phosphatase, receptor type, R [Source:MGI Symbol;Acc:MGI:109559]	10	116018213	116274932
ENSMUSG00000020152	10503.5	-0.123308	0.0545623	0.208764	Actr2	ARP2 actin-related protein 2 [Source:MGI Symbol;Acc:MGI:1913963]	11	20062304	20112913
ENSMUSG00000020153	1584.04	0.077685	0.473331	0.71465	Ndufs7	NADH:ubiquinone oxidoreductase core subunit S7 [Source:MGI Symbol;Acc:MGI:1922656]	10	80249121	80256794
ENSMUSG00000020154	436.607	-0.0159239	0.867089	0.941508	Ptprb	protein tyrosine phosphatase, receptor type, B [Source:MGI Symbol;Acc:MGI:97809]	10	116275523	116389535
ENSMUSG00000020155	24.9281	0.0555358	0.848749	0.933355	Kcnmb1	potassium large conductance calcium-activated channel, subfamily M, beta member 1 [Source:MGI Symbol;Acc:MGI:1334203]	11	33963013	33973641
ENSMUSG00000020156	856.714	0.154405	0.0123599	0.0828042	Mum1	melanoma associated antigen (mutated) 1 [Source:MGI Symbol;Acc:MGI:1915364]	10	80226434	80243903
ENSMUSG00000020160	52.0196	-0.090128	0.515803	0.74668	Meis1	Meis homeobox 1 [Source:MGI Symbol;Acc:MGI:104717]	11	18879817	19018985
ENSMUSG00000020163	3322.24	-0.07367	0.546242	0.765537	Uqcr11	ubiquinol-cytochrome c reductase, complex III subunit XI [Source:MGI Symbol;Acc:MGI:1913844]	10	80402997	80406830
ENSMUSG00000020166	1709.49	0.0178781	0.711362	0.864408	Cnot2	CCR4-NOT transcription complex, subunit 2 [Source:MGI Symbol;Acc:MGI:1919318]	10	116485161	116581511
ENSMUSG00000020167	453.206	0.275228	0.000581829	0.0112052	Tcf3	transcription factor 3 [Source:MGI Symbol;Acc:MGI:98510]	10	80409514	80433647
ENSMUSG00000020169	30.117	0.215898	0.472873	0.714097	Best3	bestrophin 3 [Source:MGI Symbol;Acc:MGI:3580298]	10	116986314	117025040
ENSMUSG00000020170	1316.53	-0.0503047	0.466686	0.709377	Frs2	fibroblast growth factor receptor substrate 2 [Source:MGI Symbol;Acc:MGI:1100860]	10	117069427	117148534
ENSMUSG00000020171	645.992	0.0858555	0.129283	0.351873	Yeats4	YEATS domain containing 4 [Source:MGI Symbol;Acc:MGI:1927224]	10	117215221	117224507
ENSMUSG00000020173	482.254	-0.210958	0.186854	0.434652	Cobl	cordon-bleu WH2 repeat [Source:MGI Symbol;Acc:MGI:105056]	11	12236608	12464960
ENSMUSG00000020175	706.98	0.215776	0.00308723	0.0342863	Rab36	RAB36, member RAS oncogene family [Source:MGI Symbol;Acc:MGI:1924127]	10	75037058	75054748
ENSMUSG00000020176	799.582	0.0183608	0.832584	0.925367	Grb10	growth factor receptor bound protein 10 [Source:MGI Symbol;Acc:MGI:103232]	11	11930508	12038683
ENSMUSG00000020178	27.5899	-0.565457	0.00431339	0.0418103	Adora2a	adenosine A2a receptor [Source:MGI Symbol;Acc:MGI:99402]	10	75316877	75334784
ENSMUSG00000020180	1905.11	0.116427	0.129847	0.352797	Snrpd3	small nuclear ribonucleoprotein D3 [Source:MGI Symbol;Acc:MGI:1914582]	10	75517551	75537381
ENSMUSG00000020181	898.776	-0.320954	0.00140564	0.0201619	Nav3	neuron navigator 3 [Source:MGI Symbol;Acc:MGI:2183703]	10	109681259	110456204
ENSMUSG00000020182	140.793	-0.223775	0.0707787	0.244479	Ddc	dopa decarboxylase [Source:MGI Symbol;Acc:MGI:94876]	11	11814101	11898144
ENSMUSG00000020183	258.755	-0.322842	0.0282836	0.13988	Cpm	carboxypeptidase M [Source:MGI Symbol;Acc:MGI:1917824]	10	117629500	117687352
ENSMUSG00000020184	1106.79	0.163061	0.0203106	0.113243	Mdm2	transformed mouse 3T3 cell double minute 2 [Source:MGI Symbol;Acc:MGI:96952]	10	117688875	117710758
ENSMUSG00000020186	95.1263	0.28608	0.0567065	0.213439	Csrp2	cysteine and glycine-rich protein 2 [Source:MGI Symbol;Acc:MGI:1202907]	10	110919789	110939622
ENSMUSG00000020189	2072.36	-0.111908	0.119804	0.336085	Osbpl8	oxysterol binding protein-like 8 [Source:MGI Symbol;Acc:MGI:2443807]	10	111164752	111297249
ENSMUSG00000020190	594.203	0.131764	0.0365271	0.164002	Mknk2	MAP kinase-interacting serine/threonine kinase 2 [Source:MGI Symbol;Acc:MGI:894279]	10	80665327	80678112
ENSMUSG00000020193	25.893	-0.395449	0.0246947	0.128258	Zpbp	zona pellucida binding protein [Source:MGI Symbol;Acc:MGI:1855701]	11	11279626	11462408
ENSMUSG00000020196	1800.27	0.15517	0.0383683	0.169038	Cabin1	calcineurin binding protein 1 [Source:MGI Symbol;Acc:MGI:1298375]	10	75646112	75764341
ENSMUSG00000020198	3409.17	-0.103082	0.00182715	0.0244608	Ap3d1	adaptor-related protein complex 3, delta 1 subunit [Source:MGI Symbol;Acc:MGI:107734]	10	80706956	80742264
ENSMUSG00000020205	169.374	0.170609	0.0275675	0.137755	Phlda1	pleckstrin homology like domain, family A, member 1 [Source:MGI Symbol;Acc:MGI:1096880]	10	111506286	111508645
ENSMUSG00000020211	564.475	0.219137	0.00685189	0.0563042	Sf3a2	splicing factor 3a, subunit 2 [Source:MGI Symbol;Acc:MGI:104912]	10	80798198	80804924
ENSMUSG00000020212	209.789	0.128518	0.141021	0.368463	Mdm1	transformed mouse 3T3 cell double minute 1 [Source:MGI Symbol;Acc:MGI:96951]	10	118141811	118168997
ENSMUSG00000020216	42.4415	-0.0271172	0.837483	0.928	Jsrp1	junctional sarcoplasmic reticulum protein 1 [Source:MGI Symbol;Acc:MGI:1916700]	10	80808496	80813498
ENSMUSG00000020219	1218.21	-0.0561959	0.60651	0.804957	Timm13	translocase of inner mitochondrial membrane 13 [Source:MGI Symbol;Acc:MGI:1353432]	10	80899450	80900969
ENSMUSG00000020220	2462.88	-0.106365	0.0677758	0.238397	Vps13d	vacuolar protein sorting 13D [Source:MGI Symbol;Acc:MGI:2448530]	4	144972622	145195005
ENSMUSG00000020224	477.317	0.110324	0.201847	0.454041	Llph	LLP homolog, long-term synaptic facilitation (Aplysia) [Source:MGI Symbol;Acc:MGI:1913475]	10	120227070	120232582
ENSMUSG00000020225	690.219	0.0432258	0.623502	0.814819	Tmbim4	transmembrane BAX inhibitor motif containing 4 [Source:MGI Symbol;Acc:MGI:1915462]	10	120201590	120224917
ENSMUSG00000020227	34.9346	0.168302	0.252093	0.512427	Irak3	interleukin-1 receptor-associated kinase 3 [Source:MGI Symbol;Acc:MGI:1921164]	10	120141648	120202130
ENSMUSG00000020228	113.767	0.0843826	0.338827	0.602181	Helb	helicase (DNA) B [Source:MGI Symbol;Acc:MGI:2152895]	10	120083608	120112987
ENSMUSG00000020230	1149.47	-0.17421	0.00243641	0.0295164	Prmt2	protein arginine N-methyltransferase 2 [Source:MGI Symbol;Acc:MGI:1316652]	10	76207222	76237865
ENSMUSG00000020231	1663.02	0.0339944	0.562708	0.776306	Dip2a	disco interacting protein 2 homolog A [Source:MGI Symbol;Acc:MGI:2385920]	10	76259429	76345291
ENSMUSG00000020232	327.306	0.0500499	0.518518	0.748671	Hmg20b	high mobility group 20B [Source:MGI Symbol;Acc:MGI:1341190]	10	81346048	81350480
ENSMUSG00000020235	914.008	-0.0737726	0.213243	0.467773	Fzr1	fizzy and cell division cycle 20 related 1 [Source:MGI Symbol;Acc:MGI:1926790]	10	81366222	81378516
ENSMUSG00000020238	978.247	0.136963	0.0389943	0.171077	Ncln	nicalin [Source:MGI Symbol;Acc:MGI:1926081]	10	81486249	81496392
ENSMUSG00000020241	252.685	0.358729	0.102498	0.307025	Col6a2	collagen, type VI, alpha 2 [Source:MGI Symbol;Acc:MGI:88460]	10	76595762	76623630
ENSMUSG00000020246	880.887	-0.00674417	0.919396	0.965607	Hcfc2	host cell factor C2 [Source:MGI Symbol;Acc:MGI:1915183]	10	82696160	82742428
ENSMUSG00000020248	1318.8	0.0606989	0.26347	0.524374	Nfyb	nuclear transcription factor-Y beta [Source:MGI Symbol;Acc:MGI:97317]	10	82748701	82764144
ENSMUSG00000020250	1205.14	-0.0165763	0.751548	0.884985	Txnrd1	thioredoxin reductase 1 [Source:MGI Symbol;Acc:MGI:1354175]	10	82833951	82897712
ENSMUSG00000020251	218.189	-0.3252	0.000592518	0.0113298	Glt8d2	glycosyltransferase 8 domain containing 2 [Source:MGI Symbol;Acc:MGI:1922032]	10	82650433	82690650
ENSMUSG00000020253	406.87	0.152791	0.0595383	0.219633	Ppm1m	protein phosphatase 1M [Source:MGI Symbol;Acc:MGI:1915155]	9	106194947	106199746
ENSMUSG00000020255	527.99	-0.0954399	0.0712615	0.245338	D10Wsu102e	DNA segment, Chr 10, Wayne State University 102, expressed [Source:MGI Symbol;Acc:MGI:106381]	10	83360221	83488505
ENSMUSG00000020256	317.317	-0.0772188	0.350996	0.612595	Aldh1l2	aldehyde dehydrogenase 1 family, member L2 [Source:MGI Symbol;Acc:MGI:2444680]	10	83487450	83534140
ENSMUSG00000020257	2989.31	-0.0523693	0.202469	0.45515	Wdr82	WD repeat domain containing 82 [Source:MGI Symbol;Acc:MGI:1924555]	9	106170928	106191139
ENSMUSG00000020258	46.0773	-0.151076	0.2404	0.498937	Glyctk	glycerate kinase [Source:MGI Symbol;Acc:MGI:2444085]	9	106152857	106158138
ENSMUSG00000020260	427.244	0.0647229	0.28264	0.544398	Pofut2	protein O-fucosyltransferase 2 [Source:MGI Symbol;Acc:MGI:1916863]	10	77259218	77269575
ENSMUSG00000020261	1032.71	-0.150229	0.00971445	0.0709732	Slc36a1	solute carrier family 36 (proton/amino acid symporter), member 1 [Source:MGI Symbol;Acc:MGI:2445299]	11	55204350	55236330
ENSMUSG00000020262	2871.63	-0.108894	0.136801	0.362737	Adarb1	adenosine deaminase, RNA-specific, B1 [Source:MGI Symbol;Acc:MGI:891999]	10	77290726	77418270
ENSMUSG00000020263	3013.76	0.0144444	0.784317	0.899949	Appl2	adaptor protein, phosphotyrosine interaction, PH domain and leucine zipper containing 2 [Source:MGI Symbol;Acc:MGI:2384914]	10	83600033	83648738
ENSMUSG00000020265	2483.66	0.0563735	0.300817	0.563364	Sumo3	small ubiquitin-like modifier 3 [Source:MGI Symbol;Acc:MGI:1336201]	10	77606097	77618331
ENSMUSG00000020267	3721.75	0.013829	0.892412	0.953044	Hint1	histidine triad nucleotide binding protein 1 [Source:MGI Symbol;Acc:MGI:1321133]	11	54866383	54870501
ENSMUSG00000020268	274.177	-0.123427	0.146139	0.377571	Lyrm7	LYR motif containing 7 [Source:MGI Symbol;Acc:MGI:1922780]	11	54826866	54860916
ENSMUSG00000020271	2876.61	-0.105383	0.0283253	0.139951	Fbxw11	F-box and WD-40 domain protein 11 [Source:MGI Symbol;Acc:MGI:2144023]	11	32642724	32746816
ENSMUSG00000020272	223.138	-0.0588316	0.545163	0.764803	Stk10	serine/threonine kinase 10 [Source:MGI Symbol;Acc:MGI:1099439]	11	32533305	32624587
ENSMUSG00000020273	565.109	-0.00339639	0.958875	0.982374	Papolg	poly(A) polymerase gamma [Source:MGI Symbol;Acc:MGI:2442119]	11	23862646	23895253
ENSMUSG00000020275	136.823	-0.225799	0.0195666	0.110603	Rel	reticuloendotheliosis oncogene [Source:MGI Symbol;Acc:MGI:97897]	11	23736847	23770970
ENSMUSG00000020277	4703.39	0.0267096	0.542547	0.763101	Pfkl	phosphofructokinase, liver, B-type [Source:MGI Symbol;Acc:MGI:97547]	10	77986947	78010083
ENSMUSG00000020280	451.172	0.0263542	0.667371	0.839455	Pus10	pseudouridylate synthase 10 [Source:MGI Symbol;Acc:MGI:1921717]	11	23665674	23732876
ENSMUSG00000020282	340.981	0.193861	0.0148095	0.093748	Rhbdf1	rhomboid 5 homolog 1 [Source:MGI Symbol;Acc:MGI:104328]	11	32209585	32222300
ENSMUSG00000020283	857.02	-0.126115	0.0650498	0.231761	Pex13	peroxisomal biogenesis factor 13 [Source:MGI Symbol;Acc:MGI:1919379]	11	23646479	23665959
ENSMUSG00000020284	751.035	0.0964276	0.0633295	0.228059	1810043G02Rik	RIKEN cDNA 1810043G02 gene [Source:MGI Symbol;Acc:MGI:1915134]	10	77978524	77986905
ENSMUSG00000020287	171.985	0.151143	0.0614661	0.223806	Mpg	N-methylpurine-DNA glycosylase [Source:MGI Symbol;Acc:MGI:97073]	11	32226505	32232700
ENSMUSG00000020288	541.495	0.0244621	0.606069	0.804917	Ahsa2	AHA1, activator of heat shock protein ATPase 2 [Source:MGI Symbol;Acc:MGI:1916133]	11	23487882	23498030
ENSMUSG00000020289	573.962	0.0908095	0.0431302	0.183245	Nprl3	nitrogen permease regulator-like 3 [Source:MGI Symbol;Acc:MGI:109258]	11	32225628	32267707
ENSMUSG00000020290	2877.45	-0.0835453	0.0559697	0.212166	Xpo1	exportin 1 [Source:MGI Symbol;Acc:MGI:2144013]	11	23256041	23298249
ENSMUSG00000020297	15793.2	0.0159089	0.736985	0.878868	Nsg2	neuron specific gene family member 2 [Source:MGI Symbol;Acc:MGI:1202070]	11	32000463	32059202
ENSMUSG00000020300	3558.74	0.0605601	0.423688	0.67483	Cpeb4	cytoplasmic polyadenylation element binding protein 4 [Source:MGI Symbol;Acc:MGI:1914829]	11	31872211	31935634
[truncated: 13,680 more rows]

## Sheet: DEGs females
Raw Data from RNA Sequence Analysis: hippocampal tissue from 5xFAD mice vehicle vs 10mg/kg/d MTK - females only
rownames.res.	res.baseMean	res.log2FoldChange	res.pvalue	res.padj	Gene.name	Gene.description	Chromosome.scaffold.name	Gene.start..bp.	Gene.end..bp.
ENSMUSG00000000001	931.058	-0.0124388	0.88089	0.968804	Gnai3	guanine nucleotide binding protein (G protein), alpha inhibiting 3 [Source:MGI Symbol;Acc:MGI:95773]	3	108107280	108146146
ENSMUSG00000000056	808.096	-0.124127	0.177752	0.580551	Narf	nuclear prelamin A recognition factor [Source:MGI Symbol;Acc:MGI:1914858]	11	121237253	121255856
ENSMUSG00000000058	1075.85	0.0141399	0.870684	0.966493	Cav2	caveolin 2 [Source:MGI Symbol;Acc:MGI:107571]	6	17281185	17289115
ENSMUSG00000000078	871.45	-0.0637888	0.599044	0.860585	Klf6	Kruppel-like factor 6 [Source:MGI Symbol;Acc:MGI:1346318]	13	5861482	5870394
ENSMUSG00000000085	926.441	0.119685	0.0927337	0.480072	Scmh1	sex comb on midleg homolog 1 [Source:MGI Symbol;Acc:MGI:1352762]	4	120405281	120530186
ENSMUSG00000000088	1442.02	0.000658153	0.994753	0.998433	Cox5a	cytochrome c oxidase subunit 5A [Source:MGI Symbol;Acc:MGI:88474]	9	57521274	57532426
ENSMUSG00000000126	133.41	0.432591	0.0283549	0.321812	Wnt9a	wingless-type MMTV integration site family, member 9A [Source:MGI Symbol;Acc:MGI:2446084]	11	59306928	59333552
ENSMUSG00000000127	305.636	-0.182622	0.12724	0.527656	Fer	fer (fms/fps related) protein kinase [Source:MGI Symbol;Acc:MGI:105917]	17	63863062	64139496
ENSMUSG00000000131	1843.34	0.00255684	0.964482	0.990868	Xpo6	exportin 6 [Source:MGI Symbol;Acc:MGI:2429950]	7	126101715	126200501
ENSMUSG00000000134	785.357	0.0584468	0.383801	0.741074	Tfe3	transcription factor E3 [Source:MGI Symbol;Acc:MGI:98511]	X	7762560	7775202
ENSMUSG00000000142	410.654	-0.0635	0.60065	0.861536	Axin2	axin 2 [Source:MGI Symbol;Acc:MGI:1270862]	11	108920349	108950783
ENSMUSG00000000148	436.869	0.0704896	0.35063	0.720146	Brat1	BRCA1-associated ATM activator 1 [Source:MGI Symbol;Acc:MGI:1891679]	5	140705011	140719379
ENSMUSG00000000149	1798.47	-0.115711	0.172214	0.575431	Gna12	guanine nucleotide binding protein, alpha 12 [Source:MGI Symbol;Acc:MGI:95767]	5	140758408	140830431
ENSMUSG00000000168	2459.57	0.0983973	0.150131	0.55427	Dlat	dihydrolipoamide S-acetyltransferase (E2 component of pyruvate dehydrogenase complex) [Source:MGI Symbol;Acc:MGI:2385311]	9	50634633	50659780
ENSMUSG00000000171	1725.92	0.00451327	0.954057	0.988345	Sdhd	succinate dehydrogenase complex, subunit D, integral membrane protein [Source:MGI Symbol;Acc:MGI:1914175]	9	50596357	50603812
ENSMUSG00000000184	1818.38	-0.102197	0.160385	0.565169	Ccnd2	cyclin D2 [Source:MGI Symbol;Acc:MGI:88314]	6	127125162	127152193
ENSMUSG00000000194	1068.36	-0.220267	0.00204732	0.122527	Gpr107	G protein-coupled receptor 107 [Source:MGI Symbol;Acc:MGI:2139054]	2	31152316	31218775
ENSMUSG00000000197	2164.2	-0.007036	0.940016	0.984308	Nalcn	sodium leak channel, non-selective [Source:MGI Symbol;Acc:MGI:2444306]	14	123276634	123627144
ENSMUSG00000000202	157.698	-0.15895	0.293869	0.680898	Btbd17	BTB (POZ) domain containing 17 [Source:MGI Symbol;Acc:MGI:1919264]	11	114791217	114795945
ENSMUSG00000000223	1789.97	0.00871543	0.880498	0.968804	Drp2	dystrophin related protein 2 [Source:MGI Symbol;Acc:MGI:107432]	X	134404551	134456573
ENSMUSG00000000247	1140.02	0.0841672	0.273533	0.665433	Lhx2	LIM homeobox protein 2 [Source:MGI Symbol;Acc:MGI:96785]	2	38339281	38369733
ENSMUSG00000000253	985.818	0.179678	0.0537863	0.394847	Gmpr	guanosine monophosphate reductase [Source:MGI Symbol;Acc:MGI:1913605]	13	45507444	45553800
ENSMUSG00000000266	624.261	-0.0866187	0.407567	0.755141	Mid2	midline 2 [Source:MGI Symbol;Acc:MGI:1344333]	X	140664599	140767715
ENSMUSG00000000275	232.137	-0.37306	0.0032659	0.155685	Trim25	tripartite motif-containing 25 [Source:MGI Symbol;Acc:MGI:102749]	11	88999376	89020293
ENSMUSG00000000276	2221.41	0.106719	0.122981	0.523645	Dgke	diacylglycerol kinase, epsilon [Source:MGI Symbol;Acc:MGI:1889276]	11	89035179	89066850
ENSMUSG00000000278	450.567	0.0280327	0.788454	0.937351	Scpep1	serine carboxypeptidase 1 [Source:MGI Symbol;Acc:MGI:1921867]	11	88924020	88955465
ENSMUSG00000000282	742.338	0.0595598	0.461492	0.78877	Mnt	max binding protein [Source:MGI Symbol;Acc:MGI:109150]	11	74830920	74845725
ENSMUSG00000000290	529.938	-0.236431	0.0476391	0.377548	Itgb2	integrin beta 2 [Source:MGI Symbol;Acc:MGI:96611]	10	77530252	77565708
ENSMUSG00000000295	285.207	0.176627	0.111123	0.509438	Hddc2	HD domain containing 2 [Source:MGI Symbol;Acc:MGI:1916942]	10	31313383	31328204
ENSMUSG00000000296	570.51	0.164421	0.158558	0.56315	Tpd52l1	tumor protein D52-like 1 [Source:MGI Symbol;Acc:MGI:1298386]	10	31332376	31445958
ENSMUSG00000000305	238.74	-0.568702	0.159559	0.564579	Cdh4	cadherin 4 [Source:MGI Symbol;Acc:MGI:99218]	2	179442431	179899373
ENSMUSG00000000308	3460.41	0.12921	0.157997	0.561962	Ckmt1	creatine kinase, mitochondrial 1, ubiquitous [Source:MGI Symbol;Acc:MGI:99441]	2	121357714	121363737
ENSMUSG00000000325	611.52	0.0297748	0.69825	0.900346	Arvcf	armadillo repeat gene deleted in velocardiofacial syndrome [Source:MGI Symbol;Acc:MGI:109620]	16	18348182	18407076
ENSMUSG00000000326	1216.29	-0.0166958	0.819353	0.946602	Comt	catechol-O-methyltransferase [Source:MGI Symbol;Acc:MGI:88470]	16	18406886	18426852
ENSMUSG00000000339	456.669	0.173935	0.0487418	0.382202	Rtca	RNA 3'-terminal phosphate cyclase [Source:MGI Symbol;Acc:MGI:1913618]	3	116488963	116508208
ENSMUSG00000000340	538.105	0.0434942	0.595989	0.857966	Dbt	dihydrolipoamide branched chain transacylase E2 [Source:MGI Symbol;Acc:MGI:105386]	3	116513070	116549981
ENSMUSG00000000346	3346.12	0.002562	0.960748	0.990124	Dazap2	DAZ associated protein 2 [Source:MGI Symbol;Acc:MGI:1344344]	15	100615349	100620761
ENSMUSG00000000355	1277.19	0.16485	0.0651159	0.425165	Mcts1	malignant T cell amplified sequence 1 [Source:MGI Symbol;Acc:MGI:1916245]	X	38600578	38613426
ENSMUSG00000000374	1788.09	-0.0853754	0.194496	0.594127	Trappc10	trafficking protein particle complex 10 [Source:MGI Symbol;Acc:MGI:1336209]	10	78186725	78244641
ENSMUSG00000000378	694.472	0.0631021	0.369953	0.733312	Ccm2	cerebral cavernous malformation 2 [Source:MGI Symbol;Acc:MGI:2384924]	11	6546887	6596744
ENSMUSG00000000384	516.603	0.00493501	0.95894	0.989869	Tbrg4	transforming growth factor beta regulated gene 4 [Source:MGI Symbol;Acc:MGI:1100868]	11	6615598	6626067
ENSMUSG00000000386	62.9055	0.20298	0.508922	0.816354	Mx1	MX dynamin-like GTPase 1 [Source:MGI Symbol;Acc:MGI:97243]	16	97447035	97462907
ENSMUSG00000000399	2236.67	0.164337	0.0114363	0.229669	Ndufa9	NADH:ubiquinone oxidoreductase subunit A9 [Source:MGI Symbol;Acc:MGI:1913358]	6	126821721	126849136
ENSMUSG00000000416	4276.15	0.214453	0.0357336	0.351437	Cttnbp2	cortactin binding protein 2 [Source:MGI Symbol;Acc:MGI:1353467]	6	18366478	18514843
ENSMUSG00000000420	1329.97	-0.0588282	0.311796	0.694783	Galnt1	polypeptide N-acetylgalactosaminyltransferase 1 [Source:MGI Symbol;Acc:MGI:894693]	18	24205344	24286818
ENSMUSG00000000439	402.803	0.111303	0.255374	0.654842	Mkrn2	makorin, ring finger protein, 2 [Source:MGI Symbol;Acc:MGI:1914277]	6	115601902	115622624
ENSMUSG00000000441	1780.28	0.0602351	0.354041	0.721555	Raf1	v-raf-leukemia viral oncogene 1 [Source:MGI Symbol;Acc:MGI:97847]	6	115618067	115676635
ENSMUSG00000000489	509.025	-0.0520376	0.614441	0.867382	Pdgfb	platelet derived growth factor, B polypeptide [Source:MGI Symbol;Acc:MGI:97528]	15	79995874	80014977
ENSMUSG00000000530	157.609	-0.271161	0.0910724	0.478663	Acvrl1	activin A receptor, type II-like 1 [Source:MGI Symbol;Acc:MGI:1338946]	15	101128522	101145336
ENSMUSG00000000531	605.002	0.0627182	0.592868	0.854934	Grasp	GRP1 (general receptor for phosphoinositides 1)-associated scaffold protein [Source:MGI Symbol;Acc:MGI:1860303]	15	101224188	101232756
ENSMUSG00000000532	2073.37	-0.0634394	0.484883	0.804619	Acvr1b	activin A receptor, type 1B [Source:MGI Symbol;Acc:MGI:1338944]	15	101174067	101213684
ENSMUSG00000000538	4657.08	-0.168719	0.00607944	0.183993	Tom1l2	target of myb1-like 2 (chicken) [Source:MGI Symbol;Acc:MGI:2443306]	11	60226714	60352905
ENSMUSG00000000552	784.99	-0.053583	0.515046	0.819285	Zfp385a	zinc finger protein 385A [Source:MGI Symbol;Acc:MGI:1352495]	15	103313895	103340093
ENSMUSG00000000555	98.7258	0.0663838	0.704886	0.903082	Itga5	integrin alpha 5 (fibronectin receptor alpha) [Source:MGI Symbol;Acc:MGI:96604]	15	103344286	103366763
ENSMUSG00000000560	5578.95	-0.115892	0.267741	0.661077	Gabra2	gamma-aminobutyric acid (GABA) A receptor, subunit alpha 2 [Source:MGI Symbol;Acc:MGI:95614]	5	70957597	71095849
ENSMUSG00000000561	1006.24	0.0821479	0.267506	0.661077	Wdr77	WD repeat domain 77 [Source:MGI Symbol;Acc:MGI:1917715]	3	105959369	105970037
ENSMUSG00000000563	4999.18	0.144252	0.0539819	0.394866	Atp5f1	ATP synthase, H+ transporting, mitochondrial F0 complex, subunit B1 [Source:MGI Symbol;Acc:MGI:1100495]	3	105942698	105960099
ENSMUSG00000000567	1056.12	-0.208856	0.0427625	0.369832	Sox9	SRY (sex determining region Y)-box 9 [Source:MGI Symbol;Acc:MGI:98371]	11	112782224	112787760
ENSMUSG00000000568	4180.53	0.0446337	0.411456	0.757342	Hnrnpd	heterogeneous nuclear ribonucleoprotein D [Source:MGI Symbol;Acc:MGI:101947]	5	99955935	99978938
ENSMUSG00000000579	255.915	0.160667	0.19879	0.599768	Dynlt1c	dynein light chain Tctex-type 1C [Source:MGI Symbol;Acc:MGI:3807476]	17	6601671	6609774
ENSMUSG00000000581	1449.05	0.104317	0.207882	0.608288	C1d	C1D nuclear receptor co-repressor [Source:MGI Symbol;Acc:MGI:1927354]	11	17257579	17269176
ENSMUSG00000000594	1927.63	-0.110323	0.148024	0.551766	Gm2a	GM2 ganglioside activator protein [Source:MGI Symbol;Acc:MGI:95762]	11	55098115	55113029
ENSMUSG00000000600	1688.84	0.0202097	0.775032	0.933283	Krit1	KRIT1, ankyrin repeat containing [Source:MGI Symbol;Acc:MGI:1930618]	5	3803184	3845564
ENSMUSG00000000605	4606.69	-0.0526272	0.531065	0.827166	Clcn4	chloride channel, voltage-sensitive 4 [Source:MGI Symbol;Acc:MGI:104571]	7	7282309	7300851
ENSMUSG00000000627	924.567	0.0385449	0.560249	0.83859	Sema4f	sema domain, immunoglobulin domain (Ig), TM domain, and short cytoplasmic domain [Source:MGI Symbol;Acc:MGI:1340055]	6	82911885	82939769
ENSMUSG00000000628	307.512	-0.3396	0.00563031	0.18365	Hk2	hexokinase 2 [Source:MGI Symbol;Acc:MGI:1315197]	6	82725025	82774454
ENSMUSG00000000631	3144.96	-0.171728	0.0106245	0.222523	Myo18a	myosin XVIIIA [Source:MGI Symbol;Acc:MGI:2667185]	11	77763246	77865980
ENSMUSG00000000632	3133.82	0.0482506	0.677463	0.893774	Sez6	seizure related gene 6 [Source:MGI Symbol;Acc:MGI:104745]	11	77930800	77979048
ENSMUSG00000000682	619.956	-0.0252243	0.849278	0.958274	Cd52	CD52 antigen [Source:MGI Symbol;Acc:MGI:1346088]	4	134082448	134095082
ENSMUSG00000000693	151.212	-0.0276535	0.846824	0.957367	Loxl3	lysyl oxidase-like 3 [Source:MGI Symbol;Acc:MGI:1337004]	6	83034173	83052562
ENSMUSG00000000708	552.368	-0.161364	0.241897	0.640929	Kat2b	K(lysine) acetyltransferase 2B [Source:MGI Symbol;Acc:MGI:1343094]	17	53566861	53672720
ENSMUSG00000000711	3229.38	-0.0733989	0.227087	0.626566	Rab5b	RAB5B, member RAS oncogene family [Source:MGI Symbol;Acc:MGI:105938]	10	128677175	128696264
ENSMUSG00000000732	386.084	-0.0502887	0.672244	0.89193	Icosl	icos ligand [Source:MGI Symbol;Acc:MGI:1354701]	10	78069302	78083913
ENSMUSG00000000738	960.003	0.00876108	0.902909	0.974921	Spg7	SPG7, paraplegin matrix AAA peptidase subunit [Source:MGI Symbol;Acc:MGI:2385906]	8	123062942	123097760
ENSMUSG00000000740	3476.57	0.0530415	0.533383	0.82799	Rpl13	ribosomal protein L13 [Source:MGI Symbol;Acc:MGI:105922]	8	123102350	123105244
ENSMUSG00000000743	1864.53	-0.00210673	0.975196	0.994004	Chmp1a	charged multivesicular body protein 1A [Source:MGI Symbol;Acc:MGI:1920159]	8	123204264	123212763
ENSMUSG00000000751	1234.14	-0.139094	0.0711705	0.440121	Rpa1	replication protein A1 [Source:MGI Symbol;Acc:MGI:1915525]	11	75298166	75348324
ENSMUSG00000000753	234.166	0.134367	0.25187	0.650363	Serpinf1	serine (or cysteine) peptidase inhibitor, clade F, member 1 [Source:MGI Symbol;Acc:MGI:108080]	11	75409769	75422701
ENSMUSG00000000759	950.705	0.0492705	0.438118	0.771274	Tubgcp3	tubulin, gamma complex associated protein 3 [Source:MGI Symbol;Acc:MGI:2183752]	8	12614277	12672248
ENSMUSG00000000776	321.074	-0.0319914	0.727831	0.911681	Polr3d	polymerase (RNA) III (DNA directed) polypeptide D [Source:MGI Symbol;Acc:MGI:1914315]	14	70438757	70443447
ENSMUSG00000000787	7293.92	0.0193052	0.799841	0.940861	Ddx3x	DEAD/H (Asp-Glu-Ala-Asp/His) box polypeptide 3, X-linked [Source:MGI Symbol;Acc:MGI:103064]	X	13280970	13294052
ENSMUSG00000000792	420.514	0.219202	0.147973	0.551766	Slc5a5	solute carrier family 5 (sodium iodide symporter), member 5 [Source:MGI Symbol;Acc:MGI:2149330]	8	70882889	70892757
ENSMUSG00000000794	577.28	-0.432162	0.00299292	0.147521	Kcnn3	potassium intermediate/small conductance calcium-activated channel, subfamily N, member 3 [Source:MGI Symbol;Acc:MGI:2153183]	3	89520164	89675132
ENSMUSG00000000804	3130.72	-0.0644757	0.447868	0.778692	Usp32	ubiquitin specific peptidase 32 [Source:MGI Symbol;Acc:MGI:2144475]	11	84984442	85140161
ENSMUSG00000000805	718.351	-0.0176362	0.859929	0.962722	Car4	carbonic anhydrase 4 [Source:MGI Symbol;Acc:MGI:1096574]	11	84957786	84966044
ENSMUSG00000000811	90.2296	-0.210219	0.154111	0.558172	Txnrd3	thioredoxin reductase 3 [Source:MGI Symbol;Acc:MGI:2386711]	6	89643988	89675529
ENSMUSG00000000823	1982.43	0.160656	0.0505544	0.387194	Zfp512b	zinc finger protein 512B [Source:MGI Symbol;Acc:MGI:2685478]	2	181582103	181592803
ENSMUSG00000000826	6999.33	-0.0557026	0.305558	0.692825	Dnajc5	DnaJ heat shock protein family (Hsp40) member C5 [Source:MGI Symbol;Acc:MGI:892995]	2	181520485	181555133
ENSMUSG00000000827	1210.3	0.0777308	0.193138	0.591973	Tpd52l2	tumor protein D52-like 2 [Source:MGI Symbol;Acc:MGI:1913564]	2	181497142	181517966
ENSMUSG00000000838	1950.41	-0.0100928	0.850078	0.958308	Fmr1	fragile X mental retardation 1 [Source:MGI Symbol;Acc:MGI:95564]	X	68678541	68717963
ENSMUSG00000000861	2087.85	0.135612	0.0631892	0.420401	Bcl11a	B cell CLL/lymphoma 11A (zinc finger protein) [Source:MGI Symbol;Acc:MGI:106190]	11	24078056	24174123
ENSMUSG00000000869	230.274	0.17597	0.139729	0.541632	Il4	interleukin 4 [Source:MGI Symbol;Acc:MGI:96556]	11	53602982	53618669
ENSMUSG00000000876	294.085	-0.0244359	0.791135	0.93825	Pxmp4	peroxisomal membrane protein 4 [Source:MGI Symbol;Acc:MGI:1891701]	2	154585758	154603708
ENSMUSG00000000881	4313.29	-0.00566863	0.942099	0.984378	Dlg3	discs large MAGUK scaffold protein 3 [Source:MGI Symbol;Acc:MGI:1888986]	X	100767722	100818410
ENSMUSG00000000884	72.295	-0.0206705	0.906872	0.97539	Gnb1l	guanine nucleotide binding protein (G protein), beta polypeptide 1-like [Source:MGI Symbol;Acc:MGI:1338057]	16	18498713	18566679
ENSMUSG00000000902	1456.39	0.13594	0.0691563	0.433996	Smarcb1	SWI/SNF related, matrix associated, actin dependent regulator of chromatin, subfamily b, member 1 [Source:MGI Symbol;Acc:MGI:1328366]	10	75896769	75921617
ENSMUSG00000000915	1087.79	-0.108208	0.137411	0.539113	Hip1r	huntingtin interacting protein 1 related [Source:MGI Symbol;Acc:MGI:1352504]	5	123973628	124005558
ENSMUSG00000000916	237.602	0.0538193	0.635121	0.876343	Nsun5	NOL1/NOP2/Sun domain family, member 5 [Source:MGI Symbol;Acc:MGI:2140844]	5	135369953	135376805
ENSMUSG00000000934	346.202	-0.0240176	0.796044	0.939845	Top1mt	DNA topoisomerase 1, mitochondrial [Source:MGI Symbol;Acc:MGI:1920210]	15	75657035	75678800
ENSMUSG00000000948	463.897	-0.217311	0.402566	0.752185	Gm38393	predicted gene, 38393 [Source:MGI Symbol;Acc:MGI:5613898]	7	59974149	60005064
ENSMUSG00000000957	153.278	-0.297601	0.0586081	0.405671	Mmp14	matrix metallopeptidase 14 (membrane-inserted) [Source:MGI Symbol;Acc:MGI:101900]	14	54431612	54445364
ENSMUSG00000000958	104.472	-0.046937	0.802446	0.941403	Slc7a7	solute carrier family 7 (cationic amino acid transporter, y+ system), member 7 [Source:MGI Symbol;Acc:MGI:1337120]	14	54369442	54417780
ENSMUSG00000000959	931.297	0.0582372	0.470786	0.793132	Oxa1l	oxidase assembly 1-like [Source:MGI Symbol;Acc:MGI:1916339]	14	54360834	54369673
ENSMUSG00000000976	506.611	-0.0225009	0.781104	0.936034	Heatr6	HEAT repeat containing 6 [Source:MGI Symbol;Acc:MGI:1919790]	11	83753696	83783754
ENSMUSG00000000982	287.215	0.225242	0.164885	0.570108	Ccl3	chemokine (C-C motif) ligand 3 [Source:MGI Symbol;Acc:MGI:98260]	11	83647844	83649355
ENSMUSG00000001016	1818.34	0.133766	0.0337806	0.344039	Ilf2	interleukin enhancer binding factor 2 [Source:MGI Symbol;Acc:MGI:1915031]	3	90476126	90488379
ENSMUSG00000001017	3477.22	0.103868	0.088008	0.47368	Chtop	chromatin target of PRMT1 [Source:MGI Symbol;Acc:MGI:1913761]	3	90498956	90509498
ENSMUSG00000001018	1175.21	0.115936	0.152926	0.557941	Snapin	SNAP-associated protein [Source:MGI Symbol;Acc:MGI:1333745]	3	90488026	90491033
ENSMUSG00000001025	1032.04	0.059623	0.622866	0.871219	S100a6	S100 calcium binding protein A6 (calcyclin) [Source:MGI Symbol;Acc:MGI:1339467]	3	90612882	90624181
ENSMUSG00000001034	496.17	0.144826	0.250351	0.648678	Mapk7	mitogen-activated protein kinase 7 [Source:MGI Symbol;Acc:MGI:1346347]	11	61488812	61494406
ENSMUSG00000001036	3173.73	-0.0888211	0.147346	0.550834	Epn2	epsin 2 [Source:MGI Symbol;Acc:MGI:1333766]	11	61517249	61579687
ENSMUSG00000001039	252.056	-0.0655341	0.499571	0.81353	B9d1	B9 protein domain 1 [Source:MGI Symbol;Acc:MGI:1351471]	11	61505144	61512931
ENSMUSG00000001052	1302.38	-0.000321505	0.99574	0.998433	Sec24b	Sec24 related gene family, member B (S. cerevisiae) [Source:MGI Symbol;Acc:MGI:2139764]	3	129982759	130061553
ENSMUSG00000001053	167.193	0.129945	0.329421	0.705472	N4bp3	NEDD4 binding protein 3 [Source:MGI Symbol;Acc:MGI:2442218]	11	51643063	51650842
ENSMUSG00000001054	841.477	0.155256	0.0867414	0.47018	Rmnd5b	required for meiotic nuclear division 5 homolog B [Source:MGI Symbol;Acc:MGI:1913339]	11	51623671	51635896
ENSMUSG00000001056	646.666	0.0323744	0.75781	0.924752	Nhp2	NHP2 ribonucleoprotein [Source:MGI Symbol;Acc:MGI:1098547]	11	51619735	51623714
ENSMUSG00000001062	956.895	0.0444573	0.563796	0.840762	Vps9d1	VPS9 domain containing 1 [Source:MGI Symbol;Acc:MGI:1914143]	8	123242356	123254348
ENSMUSG00000001065	365.801	0.0443186	0.707766	0.904194	Zfp276	zinc finger protein (C2H2 type) 276 [Source:MGI Symbol;Acc:MGI:1888495]	8	123254195	123269745
ENSMUSG00000001082	403.538	0.235048	0.0114611	0.229669	Mfsd10	major facilitator superfamily domain containing 10 [Source:MGI Symbol;Acc:MGI:1915544]	5	34633642	34637212
ENSMUSG00000001089	1886.83	-0.109985	0.332305	0.707187	Luzp1	leucine zipper protein 1 [Source:MGI Symbol;Acc:MGI:107629]	4	136469761	136554780
ENSMUSG00000001098	462.15	-0.19358	0.0720457	0.441044	Kctd10	potassium channel tetramerisation domain containing 10 [Source:MGI Symbol;Acc:MGI:2141207]	5	114363567	114380508
ENSMUSG00000001100	1777.71	0.0832455	0.24274	0.641762	Poldip2	polymerase (DNA-directed), delta interacting protein 2 [Source:MGI Symbol;Acc:MGI:1915061]	11	78512193	78522736
ENSMUSG00000001103	97.497	0.149894	0.461779	0.788902	Sebox	SEBOX homeobox [Source:MGI Symbol;Acc:MGI:108012]	11	78503447	78505081
ENSMUSG00000001105	1028.23	0.169622	0.0182917	0.270876	Ift20	intraflagellar transport 20 [Source:MGI Symbol;Acc:MGI:1915585]	11	78536361	78541737
ENSMUSG00000001119	1118.71	0.110856	0.725743	0.91115	Col6a1	collagen, type VI, alpha 1 [Source:MGI Symbol;Acc:MGI:88459]	10	76708792	76726168
ENSMUSG00000001120	944.611	0.121248	0.199982	0.600187	Pcbp3	poly(rC) binding protein 3 [Source:MGI Symbol;Acc:MGI:1890470]	10	76761857	76961887
ENSMUSG00000001123	358.02	0.057345	0.68008	0.894706	Lgals9	lectin, galactose binding, soluble 9 [Source:MGI Symbol;Acc:MGI:109496]	11	78962974	78984946
ENSMUSG00000001127	3806.02	0.124341	0.0513369	0.388551	Araf	Araf proto-oncogene, serine/threonine kinase [Source:MGI Symbol;Acc:MGI:88065]	X	20797814	20860519
ENSMUSG00000001128	281.274	0.0140054	0.904615	0.97494	Cfp	complement factor properdin [Source:MGI Symbol;Acc:MGI:97545]	X	20925454	20931555
ENSMUSG00000001134	150.827	0.0682609	0.608446	0.864415	Uxt	ubiquitously expressed prefoldin like chaperone [Source:MGI Symbol;Acc:MGI:1277988]	X	20941722	20962017
ENSMUSG00000001138	723.76	-0.0369574	0.620865	0.870385	Cnnm3	cyclin M3 [Source:MGI Symbol;Acc:MGI:2151055]	1	36511867	36528237
ENSMUSG00000001143	1239.64	-0.166185	0.0140423	0.243635	Lman2l	lectin, mannose-binding 2-like [Source:MGI Symbol;Acc:MGI:2443010]	1	36419871	36445271
ENSMUSG00000001150	1129.8	-0.00848981	0.894212	0.971924	Mcm3ap	minichromosome maintenance complex component 3 associated protein [Source:MGI Symbol;Acc:MGI:1930089]	10	76468927	76515857
ENSMUSG00000001151	697.699	0.0527058	0.514958	0.819243	Pcnt	pericentrin (kendrin) [Source:MGI Symbol;Acc:MGI:102722]	10	76351263	76442786
ENSMUSG00000001156	398.736	0.0500839	0.553072	0.837051	Mxd1	MAX dimerization protein 1 [Source:MGI Symbol;Acc:MGI:96908]	6	86647042	86669161
ENSMUSG00000001157	714.126	0.0532509	0.399387	0.75085	Gmcl1	germ cell-less, spermatogenesis associated 1 [Source:MGI Symbol;Acc:MGI:1345156]	6	86691768	86733383
ENSMUSG00000001158	933.421	0.0911067	0.312454	0.695122	Snrnp27	small nuclear ribonucleoprotein 27 (U4/U6.U5) [Source:MGI Symbol;Acc:MGI:1913868]	6	86675151	86684522
ENSMUSG00000001173	1861.95	-0.0131295	0.799272	0.940811	Ocrl	OCRL, inositol polyphosphate-5-phosphatase [Source:MGI Symbol;Acc:MGI:109589]	X	47912387	47965868
ENSMUSG00000001175	45780.9	-0.0731582	0.278893	0.669317	Calm1	calmodulin 1 [Source:MGI Symbol;Acc:MGI:88251]	12	100199435	100209814
ENSMUSG00000001211	3993.46	-0.124515	0.02195	0.292499	Agpat3	1-acylglycerol-3-phosphate O-acyltransferase 3 [Source:MGI Symbol;Acc:MGI:1336186]	10	78269178	78352489
ENSMUSG00000001227	1622.14	-0.0240167	0.741322	0.917696	Sema6b	sema domain, transmembrane domain (TM), and cytoplasmic domain, (semaphorin) 6B [Source:MGI Symbol;Acc:MGI:1202889]	17	56123085	56140343
ENSMUSG00000001229	1196.55	0.0751171	0.263739	0.659498	Dpp9	dipeptidylpeptidase 9 [Source:MGI Symbol;Acc:MGI:2443967]	17	56186807	56218905
ENSMUSG00000001240	381.141	0.151074	0.218663	0.617739	Ramp2	receptor (calcitonin) activity modifying protein 2 [Source:MGI Symbol;Acc:MGI:1859650]	11	101246028	101259546
ENSMUSG00000001248	2368.37	0.131458	0.0831663	0.463633	Gramd1a	GRAM domain containing 1A [Source:MGI Symbol;Acc:MGI:105490]	7	31130127	31155896
ENSMUSG00000001260	705.175	-0.279252	0.024335	0.303261	Gabrg1	gamma-aminobutyric acid (GABA) A receptor, subunit gamma 1 [Source:MGI Symbol;Acc:MGI:103156]	5	70751047	70842617
ENSMUSG00000001270	13918.7	0.0568458	0.393538	0.747425	Ckb	creatine kinase, brain [Source:MGI Symbol;Acc:MGI:88407]	12	111669361	111672338
ENSMUSG00000001280	708.261	-0.185873	0.0445479	0.372283	Sp1	trans-acting transcription factor 1 [Source:MGI Symbol;Acc:MGI:98372]	15	102406143	102436404
ENSMUSG00000001285	615.042	0.0694131	0.421216	0.759977	Myg1	melanocyte proliferating gene 1 [Source:MGI Symbol;Acc:MGI:1929864]	15	102331709	102338139
ENSMUSG00000001288	170.884	0.0773373	0.526378	0.824515	Rarg	retinoic acid receptor, gamma [Source:MGI Symbol;Acc:MGI:97858]	15	102234938	102257517
ENSMUSG00000001289	4514.79	0.0358915	0.672523	0.89193	Pfdn5	prefoldin 5 [Source:MGI Symbol;Acc:MGI:1928753]	15	102326116	102331873
ENSMUSG00000001300	756.122	-0.0156189	0.946245	0.984906	Efnb2	ephrin B2 [Source:MGI Symbol;Acc:MGI:105097]	8	8617434	8661242
ENSMUSG00000001305	201.236	-0.0582694	0.583195	0.848564	Rrp15	ribosomal RNA processing 15 homolog (S. cerevisiae) [Source:MGI Symbol;Acc:MGI:1914473]	1	186720978	186749358
ENSMUSG00000001313	1088.13	-0.0500695	0.66117	0.886208	Rnd2	Rho family GTPase 2 [Source:MGI Symbol;Acc:MGI:1338755]	11	101464999	101471853
ENSMUSG00000001323	1445.13	-0.0765526	0.328684	0.705045	Srr	serine racemase [Source:MGI Symbol;Acc:MGI:1351636]	11	74906359	74925948
ENSMUSG00000001334	1250.34	-0.0350253	0.748655	0.919863	Fndc5	fibronectin type III domain containing 5 [Source:MGI Symbol;Acc:MGI:1917614]	4	129136999	129144593
ENSMUSG00000001366	1365.62	0.0992029	0.15801	0.561962	Fbxo9	f-box protein 9 [Source:MGI Symbol;Acc:MGI:1918788]	9	78081499	78109065
ENSMUSG00000001376	1919.3	0.135384	0.0988257	0.491834	Vps50	VPS50 EARP/GARPII complex subunit [Source:MGI Symbol;Acc:MGI:1920538]	6	3498382	3603531
ENSMUSG00000001380	1601.62	0.0544391	0.429775	0.765689	Hars	histidyl-tRNA synthetase [Source:MGI Symbol;Acc:MGI:108087]	18	36766528	36783205
ENSMUSG00000001383	5042.84	-0.061414	0.343958	0.713483	Zmat2	zinc finger, matrin type 2 [Source:MGI Symbol;Acc:MGI:1913742]	18	36793876	36799666
ENSMUSG00000001415	1447.9	0.00455296	0.938009	0.983382	Smg5	Smg-5 homolog, nonsense mediated mRNA decay factor (C. elegans) [Source:MGI Symbol;Acc:MGI:2447364]	3	88336260	88362338
ENSMUSG00000001416	2413.01	0.0485855	0.449239	0.779756	Cct3	chaperonin containing Tcp1, subunit 3 (gamma) [Source:MGI Symbol;Acc:MGI:104708]	3	88297116	88321767
ENSMUSG00000001418	982.096	-0.0369505	0.587321	0.851121	Glmp	glycosylated lysosomal membrane protein [Source:MGI Symbol;Acc:MGI:1913318]	3	88325023	88331313
ENSMUSG00000001419	3259.9	-0.110066	0.196365	0.596425	Mef2d	myocyte enhancer factor 2D [Source:MGI Symbol;Acc:MGI:99533]	3	88142372	88172086
ENSMUSG00000001424	1783.75	0.0284126	0.699704	0.900948	Snd1	staphylococcal nuclease and tudor domain containing 1 [Source:MGI Symbol;Acc:MGI:1929266]	6	28475139	28935162
ENSMUSG00000001435	77.7757	-0.253762	0.291533	0.678536	Col18a1	collagen, type XVIII, alpha 1 [Source:MGI Symbol;Acc:MGI:88451]	10	77052178	77166548
ENSMUSG00000001436	242.932	-0.0583336	0.564724	0.841067	Slc19a1	solute carrier family 19 (folate transporter), member 1 [Source:MGI Symbol;Acc:MGI:103182]	10	77032241	77061002
ENSMUSG00000001440	4189.54	-0.0684975	0.258878	0.656733	Kpnb1	karyopherin (importin) beta 1 [Source:MGI Symbol;Acc:MGI:107532]	11	97159714	97187881
ENSMUSG00000001441	3109.15	-0.0791455	0.172508	0.575431	Npepps	aminopeptidase puromycin sensitive [Source:MGI Symbol;Acc:MGI:1101358]	11	97205842	97280638
ENSMUSG00000001445	946.173	0.105	0.194455	0.594127	Mrpl10	mitochondrial ribosomal protein L10 [Source:MGI Symbol;Acc:MGI:1333801]	11	97041560	97049213
ENSMUSG00000001467	1447.08	0.0131979	0.858544	0.96204	Cyp51	cytochrome P450, family 51 [Source:MGI Symbol;Acc:MGI:106040]	5	4081145	4104746
ENSMUSG00000001472	10142.4	0.0300118	0.580086	0.846842	Tcf25	transcription factor 25 (basic helix-loop-helix) [Source:MGI Symbol;Acc:MGI:1914105]	8	123373753	123403835
ENSMUSG00000001473	116.068	-0.0144542	0.923198	0.979147	Tubb6	tubulin, beta 6 class V [Source:MGI Symbol;Acc:MGI:1915201]	18	67390717	67402749
ENSMUSG00000001482	728.661	-0.113583	0.146683	0.550049	Def8	differentially expressed in FDCP 8 [Source:MGI Symbol;Acc:MGI:1346331]	8	123423527	123463270
ENSMUSG00000001506	82.1486	0.0701222	0.712104	0.905623	Col1a1	collagen, type I, alpha 1 [Source:MGI Symbol;Acc:MGI:88467]	11	94936224	94953042
ENSMUSG00000001507	258.88	-0.0840438	0.436691	0.770611	Itga3	integrin alpha 3 [Source:MGI Symbol;Acc:MGI:96602]	11	95044474	95076801
ENSMUSG00000001518	345.656	0.0925885	0.389317	0.744347	Itfg2	integrin alpha FG-GAP repeat containing 2 [Source:MGI Symbol;Acc:MGI:1915450]	6	128409444	128424931
ENSMUSG00000001520	483.527	0.0614749	0.531641	0.827454	Nrip2	nuclear receptor interacting protein 2 [Source:MGI Symbol;Acc:MGI:1891884]	6	128399296	128416427
ENSMUSG00000001521	509.352	0.0783877	0.38359	0.741074	Tulp3	tubby-like protein 3 [Source:MGI Symbol;Acc:MGI:1329045]	6	128321161	128355851
ENSMUSG00000001524	291.386	0.0436419	0.663293	0.886916	Gtf2h4	general transcription factor II H, polypeptide 4 [Source:MGI Symbol;Acc:MGI:1338799]	17	35667730	35673739
ENSMUSG00000001525	7786.55	0.0617669	0.39275	0.746992	Tubb5	tubulin, beta 5 class I [Source:MGI Symbol;Acc:MGI:107812]	17	35833921	35838306
ENSMUSG00000001542	531.261	0.00154729	0.989588	0.997972	Ell2	elongation factor RNA polymerase II 2 [Source:MGI Symbol;Acc:MGI:2183438]	13	75706757	75772364
ENSMUSG00000001552	543.931	-0.195273	0.0524409	0.391649	Jup	junction plakoglobin [Source:MGI Symbol;Acc:MGI:96650]	11	100368958	100397763
ENSMUSG00000001555	159.073	-0.0450998	0.72155	0.910018	Fkbp10	FK506 binding protein 10 [Source:MGI Symbol;Acc:MGI:104769]	11	100415697	100424824
ENSMUSG00000001569	657.446	0.0673645	0.336642	0.710729	Nom1	nucleolar protein with MIF4G domain 1 [Source:MGI Symbol;Acc:MGI:1861749]	5	29434664	29457843
ENSMUSG00000001576	2093.15	-0.0226412	0.721859	0.910235	Ergic1	endoplasmic reticulum-golgi intermediate compartment (ERGIC) 1 [Source:MGI Symbol;Acc:MGI:1914708]	17	26561489	26656934
ENSMUSG00000001627	793.878	0.12571	0.17357	0.576528	Ifrd1	interferon-related developmental regulator 1 [Source:MGI Symbol;Acc:MGI:1316717]	12	40201567	40248504
ENSMUSG00000001630	681.989	0.0327053	0.672378	0.89193	Stk38l	serine/threonine kinase 38 like [Source:MGI Symbol;Acc:MGI:1922250]	6	146724995	146778812
ENSMUSG00000001632	715.451	0.197128	0.04377	0.371009	Brpf1	bromodomain and PHD finger containing, 1 [Source:MGI Symbol;Acc:MGI:1926033]	6	113307137	113324860
ENSMUSG00000001642	645.269	0.0494143	0.517224	0.821007	Akr1b3	aldo-keto reductase family 1, member B3 (aldose reductase) [Source:MGI Symbol;Acc:MGI:1353494]	6	34302434	34317478
ENSMUSG00000001663	200.734	0.055986	0.686896	0.897525	Gstt1	glutathione S-transferase, theta 1 [Source:MGI Symbol;Acc:MGI:107379]	10	75783813	75798584
ENSMUSG00000001665	70.22	0.164038	0.437693	0.770844	Gstt3	glutathione S-transferase, theta 3 [Source:MGI Symbol;Acc:MGI:2143526]	10	75774115	75781414
ENSMUSG00000001666	492.623	0.19502	0.0548991	0.396625	Ddt	D-dopachrome tautomerase [Source:MGI Symbol;Acc:MGI:1298381]	10	75771230	75773414
ENSMUSG00000001674	282.961	-0.0319737	0.735354	0.915155	Ddx18	DEAD (Asp-Glu-Ala-Asp) box polypeptide 18 [Source:MGI Symbol;Acc:MGI:1914192]	1	121553835	121567989
ENSMUSG00000001687	3296.56	0.0687856	0.290616	0.678536	Ubl3	ubiquitin-like 3 [Source:MGI Symbol;Acc:MGI:1344373]	5	148504635	148552789
ENSMUSG00000001700	333.803	-0.167691	0.122197	0.522872	Gramd3	GRAM domain containing 3 [Source:MGI Symbol;Acc:MGI:1914815]	18	56400337	56503792
ENSMUSG00000001707	555.873	0.160893	0.0438337	0.371009	Eef1e1	eukaryotic translation elongation factor 1 epsilon 1 [Source:MGI Symbol;Acc:MGI:1913393]	13	38644207	38659058
ENSMUSG00000001729	2380.12	0.041669	0.500492	0.813856	Akt1	thymoma viral proto-oncogene 1 [Source:MGI Symbol;Acc:MGI:87986]	12	112653821	112674884
ENSMUSG00000001741	568.771	0.00108858	0.993317	0.997976	Il16	interleukin 16 [Source:MGI Symbol;Acc:MGI:1270855]	7	83642825	83745726
ENSMUSG00000001750	662.851	-0.146546	0.203131	0.602342	Tcirg1	T cell, immune regulator 1, ATPase, H+ transporting, lysosomal V0 protein A3 [Source:MGI Symbol;Acc:MGI:1350931]	19	3896050	3907133
ENSMUSG00000001751	368.551	-0.0501975	0.667541	0.889898	Naglu	alpha-N-acetylglucosaminidase (Sanfilippo disease IIIB) [Source:MGI Symbol;Acc:MGI:1351641]	11	101070012	101077672
ENSMUSG00000001755	515.263	0.00481421	0.956457	0.989141	Coasy	Coenzyme A synthase [Source:MGI Symbol;Acc:MGI:1918993]	11	101082565	101086619
ENSMUSG00000001761	436.08	-0.0938856	0.327379	0.703914	Smo	smoothened, frizzled class receptor [Source:MGI Symbol;Acc:MGI:108075]	6	29735503	29761365
ENSMUSG00000001763	618.16	0.060697	0.612716	0.866791	Tspan33	tetraspanin 33 [Source:MGI Symbol;Acc:MGI:1919012]	6	29694222	29718559
ENSMUSG00000001767	447.192	-0.00568333	0.946237	0.984906	Crnkl1	crooked neck pre-mRNA splicing factor 1 [Source:MGI Symbol;Acc:MGI:1914127]	2	145917479	145935014
ENSMUSG00000001768	1016.96	-0.218797	0.0321506	0.337328	Rin2	Ras and Rab interactor 2 [Source:MGI Symbol;Acc:MGI:1921280]	2	145675215	145887616
ENSMUSG00000001773	169.482	-0.243295	0.0758442	0.449009	Folh1	folate hydrolase 1 [Source:MGI Symbol;Acc:MGI:1858193]	7	86718977	86775943
ENSMUSG00000001774	1577.04	-0.0407774	0.548203	0.834744	Chordc1	cysteine and histidine-rich domain (CHORD)-containing, zinc-binding protein 1 [Source:MGI Symbol;Acc:MGI:1914167]	9	18292125	18317442
ENSMUSG00000001783	2276.41	-0.075513	0.228121	0.627267	Rtcb	RNA 2',3'-cyclic phosphate and 5'-OH ligase [Source:MGI Symbol;Acc:MGI:106379]	10	85938637	85957823
ENSMUSG00000001785	498.161	0.182541	0.03322	0.341831	Pwp1	PWP1 homolog, endonuclein [Source:MGI Symbol;Acc:MGI:1914735]	10	85829494	85889096
ENSMUSG00000001786	937.617	0.0432842	0.502403	0.81473	Fbxo7	F-box protein 7 [Source:MGI Symbol;Acc:MGI:1917004]	10	86021972	86051873
ENSMUSG00000001794	3340.18	0.0792926	0.245983	0.645603	Capns1	calpain, small subunit 1 [Source:MGI Symbol;Acc:MGI:88266]	7	30186936	30198811
ENSMUSG00000001802	926.768	0.0531649	0.462653	0.78943	Lrp3	low density lipoprotein receptor-related protein 3 [Source:MGI Symbol;Acc:MGI:3584516]	7	35200027	35215498
ENSMUSG00000001829	723.012	-0.115261	0.122982	0.523645	Clpb	ClpB caseinolytic peptidase B [Source:MGI Symbol;Acc:MGI:1100517]	7	101663633	101795506
ENSMUSG00000001833	9143.63	0.0297224	0.650521	0.880022	Sept7	septin 7 [Source:MGI Symbol;Acc:MGI:1335094]	9	25252439	25308571
ENSMUSG00000001844	575.324	0.172991	0.0776563	0.452973	Zdhhc4	zinc finger, DHHC domain containing 4 [Source:MGI Symbol;Acc:MGI:1920131]	5	143316489	143329256
ENSMUSG00000001847	6318.47	-0.00199081	0.97195	0.993539	Rac1	Rac family small GTPase 1 [Source:MGI Symbol;Acc:MGI:97845]	5	143503634	143528036
ENSMUSG00000001855	770.377	-0.0867061	0.258039	0.656733	Nup214	nucleoporin 214 [Source:MGI Symbol;Acc:MGI:1095411]	2	31974436	32053975
ENSMUSG00000001864	218.814	-0.144271	0.347476	0.717303	Aif1l	allograft inflammatory factor 1-like [Source:MGI Symbol;Acc:MGI:1919598]	2	31950139	31973442
ENSMUSG00000001870	202.256	-0.23409	0.0264234	0.312614	Ltbp1	latent transforming growth factor beta binding protein 1 [Source:MGI Symbol;Acc:MGI:109151]	17	75005568	75392512
ENSMUSG00000001891	2330.8	-0.034635	0.632795	0.875508	Ugp2	UDP-glucose pyrophosphorylase 2 [Source:MGI Symbol;Acc:MGI:2183447]	11	21321138	21371201
ENSMUSG00000001909	1623.55	0.151673	0.057688	0.403374	Trmt1	tRNA methyltransferase 1 [Source:MGI Symbol;Acc:MGI:1289155]	8	84686307	84699808
ENSMUSG00000001910	1694.77	-0.0567971	0.395367	0.748304	Nacc1	nucleus accumbens associated 1, BEN and BTB (POZ) domain containing [Source:MGI Symbol;Acc:MGI:1914080]	8	84670483	84687862
ENSMUSG00000001911	4886.91	-0.0769615	0.202027	0.601842	Nfix	nuclear factor I/X [Source:MGI Symbol;Acc:MGI:97311]	8	84699876	84800344
ENSMUSG00000001918	103.487	0.16054	0.444721	0.775748	Slc1a5	solute carrier family 1 (neutral amino acid transporter), member 5 [Source:MGI Symbol;Acc:MGI:105305]	7	16781340	16798274
ENSMUSG00000001924	6610.96	-0.0165652	0.807299	0.942378	Uba1	ubiquitin-like modifier activating enzyme 1 [Source:MGI Symbol;Acc:MGI:98890]	X	20658326	20683179
ENSMUSG00000001930	156.904	0.00113145	0.994082	0.998381	Vwf	Von Willebrand factor [Source:MGI Symbol;Acc:MGI:98941]	6	125546774	125686679
ENSMUSG00000001942	350.02	-0.0594556	0.526035	0.824515	Siae	sialic acid acetylesterase [Source:MGI Symbol;Acc:MGI:104803]	9	37555698	37649655
ENSMUSG00000001943	114.003	-0.109736	0.446951	0.777548	Vsig2	V-set and immunoglobulin domain containing 2 [Source:MGI Symbol;Acc:MGI:1928009]	9	37539255	37544205
ENSMUSG00000001946	231.888	-0.0714293	0.664405	0.887602	Esam	endothelial cell-specific adhesion molecule [Source:MGI Symbol;Acc:MGI:1916774]	9	37528078	37538319
ENSMUSG00000001948	95.417	0.0759777	0.660039	0.88576	Spa17	sperm autoantigenic protein 17 [Source:MGI Symbol;Acc:MGI:1333778]	9	37603290	37613722
ENSMUSG00000001962	645.419	0.0874523	0.292156	0.679214	Fam50a	family with sequence similarity 50, member A [Source:MGI Symbol;Acc:MGI:1351626]	X	74313033	74320149
ENSMUSG00000001964	630.728	0.0385722	0.636653	0.876549	Emd	emerin [Source:MGI Symbol;Acc:MGI:108117]	X	74254687	74261548
ENSMUSG00000001983	118.791	-0.306715	0.0368115	0.353446	Taco1	translational activator of mitochondrially encoded cytochrome c oxidase I [Source:MGI Symbol;Acc:MGI:1917457]	11	106066061	106073612
ENSMUSG00000001985	1040.16	-0.260567	0.0568505	0.402012	Grik3	glutamate receptor, ionotropic, kainate 3 [Source:MGI Symbol;Acc:MGI:95816]	4	125490700	125714173
ENSMUSG00000001986	5209.44	0.0659243	0.37849	0.737527	Gria3	glutamate receptor, ionotropic, AMPA3 (alpha 3) [Source:MGI Symbol;Acc:MGI:95810]	X	41400854	41678601
ENSMUSG00000001988	216.269	0.129889	0.269292	0.662453	Npas1	neuronal PAS domain protein 1 [Source:MGI Symbol;Acc:MGI:109205]	7	16455721	16477728
ENSMUSG00000001995	1276.35	-0.24546	0.049813	0.385503	Sipa1l2	signal-induced proliferation-associated 1 like 2 [Source:MGI Symbol;Acc:MGI:2676970]	8	125418063	125569808
ENSMUSG00000001998	381.767	0.039445	0.714205	0.906753	Ap4e1	adaptor-related protein complex AP-4, epsilon 1 [Source:MGI Symbol;Acc:MGI:1336993]	2	127008717	127067909
ENSMUSG00000001999	320.379	0.165136	0.0775147	0.452716	Blvra	biliverdin reductase A [Source:MGI Symbol;Acc:MGI:88170]	2	127070665	127097084
ENSMUSG00000002006	2413.59	-0.0343583	0.669301	0.890489	Pdzd4	PDZ domain containing 4 [Source:MGI Symbol;Acc:MGI:2443483]	X	73793359	73824969
ENSMUSG00000002007	184.291	-0.0408419	0.76995	0.930635	Srpk3	serine/arginine-rich protein specific kinase 3 [Source:MGI Symbol;Acc:MGI:1891338]	X	73774405	73778925
ENSMUSG00000002010	2923.02	0.138341	0.043864	0.371009	Idh3g	isocitrate dehydrogenase 3 (NAD+), gamma [Source:MGI Symbol;Acc:MGI:1099463]	X	73778963	73786897
ENSMUSG00000002012	1737.91	0.0911741	0.435063	0.769257	Pnck	pregnancy upregulated non-ubiquitously expressed CaM kinase [Source:MGI Symbol;Acc:MGI:1347357]	X	73655994	73660117
ENSMUSG00000002014	1179.48	0.101433	0.164934	0.570108	Ssr4	signal sequence receptor, delta [Source:MGI Symbol;Acc:MGI:1099464]	X	73787028	73790830
ENSMUSG00000002015	1374.36	0.0689879	0.361662	0.727318	Bcap31	B cell receptor associated protein 31 [Source:MGI Symbol;Acc:MGI:1350933]	X	73686178	73716175
ENSMUSG00000002017	984.788	0.0491354	0.440452	0.772939	Fam98a	family with sequence similarity 98, member A [Source:MGI Symbol;Acc:MGI:1919972]	17	75537086	75551946
ENSMUSG00000002028	3819.12	0.0228996	0.771628	0.932135	Kmt2a	lysine (K)-specific methyltransferase 2A [Source:MGI Symbol;Acc:MGI:96995]	9	44803355	44881296
ENSMUSG00000002031	874.158	0.0735689	0.26998	0.662793	Ift46	intraflagellar transport 46 [Source:MGI Symbol;Acc:MGI:1923818]	9	44767908	44793447
ENSMUSG00000002032	1102.39	0.159134	0.0320126	0.336409	Tmem25	transmembrane protein 25 [Source:MGI Symbol;Acc:MGI:1918937]	9	44793769	44799307
ENSMUSG00000002043	160.767	-0.145344	0.388876	0.74397	Trappc6a	trafficking protein particle complex 6A [Source:MGI Symbol;Acc:MGI:1914341]	7	19508395	19516145
ENSMUSG00000002052	4058.88	-0.109469	0.155738	0.560689	Supt6	suppressor of Ty 6 [Source:MGI Symbol;Acc:MGI:107726]	11	78206746	78245987
ENSMUSG00000002055	273.397	0.0214027	0.896212	0.972679	Spag5	sperm associated antigen 5 [Source:MGI Symbol;Acc:MGI:1927470]	11	78301529	78322457
ENSMUSG00000002058	437.605	0.0349699	0.751693	0.921893	Unc119	unc-119 lipid binding chaperone [Source:MGI Symbol;Acc:MGI:1328357]	11	78343482	78349164
ENSMUSG00000002059	437.588	0.293331	0.022757	0.297177	Rab34	RAB34, member RAS oncogene family [Source:MGI Symbol;Acc:MGI:104606]	11	78188430	78192193
ENSMUSG00000002064	983.477	0.0868391	0.27373	0.66567	Sdf2	stromal cell derived factor 2 [Source:MGI Symbol;Acc:MGI:108019]	11	78245746	78255496
ENSMUSG00000002068	235.986	0.206015	0.116035	0.514317	Ccne1	cyclin E1 [Source:MGI Symbol;Acc:MGI:88316]	7	38097984	38107534
ENSMUSG00000002083	93.011	0.159767	0.326219	0.703307	Bbc3	BCL2 binding component 3 [Source:MGI Symbol;Acc:MGI:2181667]	7	16308393	16318205
ENSMUSG00000002102	3276.66	0.139222	0.0422088	0.368222	Psmc3	proteasome (prosome, macropain) 26S subunit, ATPase 3 [Source:MGI Symbol;Acc:MGI:1098754]	2	91054009	91066369
ENSMUSG00000002103	1834.71	-0.062086	0.366414	0.730093	Acp2	acid phosphatase 2, lysosomal [Source:MGI Symbol;Acc:MGI:87882]	2	91202885	91214098
ENSMUSG00000002105	385.64	-0.0255638	0.767036	0.929125	Slc39a13	solute carrier family 39 (metal ion transporter), member 13 [Source:MGI Symbol;Acc:MGI:1915677]	2	91061791	91070417
ENSMUSG00000002107	10553.5	-0.00694167	0.918837	0.978441	Celf2	CUGBP, Elav-like family member 2 [Source:MGI Symbol;Acc:MGI:1338822]	2	6539694	7509563
ENSMUSG00000002108	79.5659	-0.324134	0.0431333	0.371009	Nr1h3	nuclear receptor subfamily 1, group H, member 3 [Source:MGI Symbol;Acc:MGI:1352462]	2	91184061	91202834
ENSMUSG00000002109	218.558	0.101118	0.450579	0.780864	Ddb2	damage specific DNA binding protein 2 [Source:MGI Symbol;Acc:MGI:1355314]	2	91211572	91236982
ENSMUSG00000002111	211.148	-0.0623575	0.678042	0.894132	Spi1	spleen focus forming virus (SFFV) proviral integration oncogene [Source:MGI Symbol;Acc:MGI:98282]	2	91082390	91115756
ENSMUSG00000002129	1356.17	-0.123618	0.0572332	0.402442	Sf3a1	splicing factor 3a, subunit 1 [Source:MGI Symbol;Acc:MGI:1914715]	11	4160350	4182541
ENSMUSG00000002147	287.511	-0.144074	0.211923	0.611398	Stat6	signal transducer and activator of transcription 6 [Source:MGI Symbol;Acc:MGI:103034]	10	127642986	127660957
ENSMUSG00000002190	357.904	0.0613317	0.465785	0.790685	Clgn	calmegin [Source:MGI Symbol;Acc:MGI:107472]	8	83389867	83428552
ENSMUSG00000002205	486.522	-0.0290967	0.753514	0.922656	Vrk3	vaccinia related kinase 3 [Source:MGI Symbol;Acc:MGI:2182465]	7	44748413	44777515
ENSMUSG00000002210	581.02	-0.00990203	0.917212	0.978122	Smg9	smg-9 homolog, nonsense mediated mRNA decay factor (C. elegans) [Source:MGI Symbol;Acc:MGI:1919247]	7	24399619	24422778
ENSMUSG00000002221	923.032	-0.000487802	0.994741	0.998433	Paxip1	PAX interacting (with transcription-activation domain) protein 1 [Source:MGI Symbol;Acc:MGI:1890430]	5	27740080	27791691
ENSMUSG00000002222	3063.35	-0.0846553	0.23556	0.634946	Rmnd5a	required for meiotic nuclear division 5 homolog A [Source:MGI Symbol;Acc:MGI:1915727]	6	71388634	71440637
ENSMUSG00000002227	400.488	0.210271	0.153813	0.558172	Mov10	Moloney leukemia virus 10 [Source:MGI Symbol;Acc:MGI:97054]	3	104794836	104818563
ENSMUSG00000002233	303.053	-0.0782177	0.470783	0.793132	Rhoc	ras homolog family member C [Source:MGI Symbol;Acc:MGI:106028]	3	104788375	104794459
ENSMUSG00000002249	62.4766	0.337999	0.0650408	0.424882	Tead3	TEA domain family member 3 [Source:MGI Symbol;Acc:MGI:109241]	17	28331671	28350817
ENSMUSG00000002250	355.047	-0.140666	0.104697	0.500536	Ppard	peroxisome proliferator activator receptor delta [Source:MGI Symbol;Acc:MGI:101884]	17	28232700	28301474
ENSMUSG00000002265	6603.79	0.0042555	0.956316	0.989073	Peg3	paternally expressed 3 [Source:MGI Symbol;Acc:MGI:104748]	7	6703892	6730431
ENSMUSG00000002266	60.4223	-0.536764	0.0438308	0.371009	Zim1	zinc finger, imprinted 1 [Source:MGI Symbol;Acc:MGI:1341879]	7	6671269	6696450
ENSMUSG00000002274	87.8566	-0.259094	0.103824	0.499529	Metrn	meteorin, glial cell differentiation regulator [Source:MGI Symbol;Acc:MGI:1917333]	17	25793221	25797136
ENSMUSG00000002279	380.632	0.00272907	0.972472	0.993713	Lmf1	lipase maturation factor 1 [Source:MGI Symbol;Acc:MGI:1923733]	17	25579085	25662826
ENSMUSG00000002280	522.696	0.101621	0.22428	0.623203	Narfl	nuclear prelamin A recognition factor-like [Source:MGI Symbol;Acc:MGI:1914813]	17	25773776	25783332
ENSMUSG00000002307	422.039	-0.0969183	0.328218	0.704925	Daxx	Fas death domain-associated protein [Source:MGI Symbol;Acc:MGI:1197015]	17	33909414	33915590
ENSMUSG00000002308	212.583	-0.0636543	0.549626	0.835467	Cd320	CD320 antigen [Source:MGI Symbol;Acc:MGI:1860083]	17	33843091	33849774
ENSMUSG00000002319	1443.75	0.0588035	0.400611	0.75117	Ipo4	importin 4 [Source:MGI Symbol;Acc:MGI:1923001]	14	55625400	55635957
ENSMUSG00000002320	434.675	0.0490914	0.56523	0.841352	Tm9sf1	transmembrane 9 superfamily member 1 [Source:MGI Symbol;Acc:MGI:1921390]	14	55635965	55643806
ENSMUSG00000002324	63.033	-0.02047	0.940824	0.984308	Rec8	REC8 meiotic recombination protein [Source:MGI Symbol;Acc:MGI:1929645]	14	55618037	55625395
ENSMUSG00000002325	518.715	0.0495888	0.707972	0.904194	Irf9	interferon regulatory factor 9 [Source:MGI Symbol;Acc:MGI:107587]	14	55603571	55610030
ENSMUSG00000002326	499.212	0.0204843	0.784601	0.936673	Gmpr2	guanosine monophosphate reductase 2 [Source:MGI Symbol;Acc:MGI:1917903]	14	55671941	55679200
ENSMUSG00000002329	1044.9	0.0321547	0.697691	0.900162	Mdp1	magnesium-dependent phosphatase 1 [Source:MGI Symbol;Acc:MGI:1915131]	14	55657879	55660508
ENSMUSG00000002332	1268.83	-0.214392	0.00503841	0.177732	Dhrs1	dehydrogenase/reductase (SDR family) member 1 [Source:MGI Symbol;Acc:MGI:1196314]	14	55739020	55745690
ENSMUSG00000002341	3416.76	-0.120419	0.18015	0.583827	Ncan	neurocan [Source:MGI Symbol;Acc:MGI:104694]	8	70093085	70120873
ENSMUSG00000002342	486.366	0.0111584	0.896324	0.972679	Tmem161a	transmembrane protein 161A [Source:MGI Symbol;Acc:MGI:2384577]	8	70172356	70183681
ENSMUSG00000002343	424.361	-0.0239311	0.793817	0.938608	Armc6	armadillo repeat containing 6 [Source:MGI Symbol;Acc:MGI:1924063]	8	70220172	70234466
ENSMUSG00000002345	573.692	0.0596507	0.567228	0.842175	Borcs8	BLOC-1 related complex subunit 8 [Source:MGI Symbol;Acc:MGI:1919618]	8	70139499	70147319
ENSMUSG00000002346	571.607	-0.0520568	0.565425	0.841454	Slc25a42	solute carrier family 25, member 42 [Source:MGI Symbol;Acc:MGI:1920345]	8	70184340	70212305
ENSMUSG00000002365	259.145	-0.196176	0.123565	0.523679	Snx9	sorting nexin 9 [Source:MGI Symbol;Acc:MGI:1913866]	17	5841329	5931954
ENSMUSG00000002372	1324.45	0.116106	0.0642676	0.422104	Ranbp3	RAN binding protein 3 [Source:MGI Symbol;Acc:MGI:1919060]	17	56673294	56711764
ENSMUSG00000002379	1711.55	0.115103	0.266809	0.661077	Ndufa11	NADH:ubiquinone oxidoreductase subunit A11 [Source:MGI Symbol;Acc:MGI:1917125]	17	56717767	56722141
ENSMUSG00000002393	162.349	0.124563	0.388132	0.743709	Nr2f6	nuclear receptor subfamily 2, group F, member 6 [Source:MGI Symbol;Acc:MGI:1352453]	8	71374123	71381960
ENSMUSG00000002395	1491.52	0.0984797	0.300667	0.688079	Use1	unconventional SNARE in the ER 1 homolog (S. cerevisiae) [Source:MGI Symbol;Acc:MGI:1914273]	8	71366848	71369732
ENSMUSG00000002396	323.969	0.0770513	0.464837	0.790221	Ocel1	occludin/ELL domain containing 1 [Source:MGI Symbol;Acc:MGI:1924340]	8	71371298	71379361
ENSMUSG00000002409	336.587	-0.155843	0.15604	0.561022	Dyrk1b	dual-specificity tyrosine-(Y)-phosphorylation regulated kinase 1b [Source:MGI Symbol;Acc:MGI:1330302]	7	28179469	28187294
ENSMUSG00000002413	3804.04	0.0177778	0.79649	0.939955	Braf	Braf transforming gene [Source:MGI Symbol;Acc:MGI:88190]	6	39603237	39725463
ENSMUSG00000002416	1222.52	0.0283801	0.661491	0.886371	Ndufb2	NADH:ubiquinone oxidoreductase subunit B2 [Source:MGI Symbol;Acc:MGI:1915448]	6	39592574	39603382
ENSMUSG00000002428	856.659	-0.00793864	0.894162	0.971924	Hltf	helicase-like transcription factor [Source:MGI Symbol;Acc:MGI:1196437]	3	20057811	20118490
ENSMUSG00000002455	1246.62	-0.0343995	0.602683	0.861584	Prpf6	pre-mRNA splicing factor 6 [Source:MGI Symbol;Acc:MGI:1922946]	2	181591868	181655660
ENSMUSG00000002458	512.788	0.0327512	0.693146	0.89964	Rgs19	regulator of G-protein signaling 19 [Source:MGI Symbol;Acc:MGI:1915153]	2	181688419	181693977
ENSMUSG00000002459	406.518	-0.280492	0.0177328	0.266264	Rgs20	regulator of G-protein signaling 20 [Source:MGI Symbol;Acc:MGI:1929866]	1	4909576	5070285
ENSMUSG00000002475	1476.4	0.00722881	0.927519	0.980799	Abhd3	abhydrolase domain containing 3 [Source:MGI Symbol;Acc:MGI:2147183]	18	10642092	10706771
ENSMUSG00000002477	1195.58	0.263233	0.00411961	0.16772	Snrpd1	small nuclear ribonucleoprotein D1 [Source:MGI Symbol;Acc:MGI:98344]	18	10617775	10642079
ENSMUSG00000002486	269.353	-0.072237	0.539592	0.831282	Tchp	trichoplein, keratin filament binding [Source:MGI Symbol;Acc:MGI:1925082]	5	114707760	114722327
ENSMUSG00000002489	2451.83	-0.153791	0.443714	0.775308	Tiam1	T cell lymphoma invasion and metastasis 1 [Source:MGI Symbol;Acc:MGI:103306]	16	89787111	90143769
ENSMUSG00000002496	2620.81	-0.0344855	0.543007	0.832279	Tsc2	tuberous sclerosis 2 [Source:MGI Symbol;Acc:MGI:102548]	17	24595816	24632630
ENSMUSG00000002504	446.125	-0.0879617	0.377873	0.73718	Slc9a3r2	solute carrier family 9 (sodium/hydrogen exchanger), member 3 regulator 2 [Source:MGI Symbol;Acc:MGI:1890662]	17	24639286	24650327
ENSMUSG00000002524	2437.38	0.113713	0.0797136	0.456085	Puf60	poly-U binding splicing factor 60 [Source:MGI Symbol;Acc:MGI:1915209]	15	76070182	76080924
ENSMUSG00000002546	1833.71	-0.0361663	0.445141	0.776176	Golga2	golgi autoantigen, golgin subfamily a, 2 [Source:MGI Symbol;Acc:MGI:2139395]	2	32287384	32307921
ENSMUSG00000002550	695.237	0.0460244	0.621866	0.870947	Uck1	uridine-cytidine kinase 1 [Source:MGI Symbol;Acc:MGI:98904]	2	32255002	32260159
ENSMUSG00000002578	348.592	0.00321563	0.977682	0.994365	Ikzf4	IKAROS family zinc finger 4 [Source:MGI Symbol;Acc:MGI:1343139]	10	128630843	128645991
ENSMUSG00000002580	829.426	0.0856233	0.259908	0.657001	Mien1	migration and invasion enhancer 1 [Source:MGI Symbol;Acc:MGI:1913678]	11	98437708	98438991
ENSMUSG00000002602	1882.59	-0.112831	0.291629	0.678536	Axl	AXL receptor tyrosine kinase [Source:MGI Symbol;Acc:MGI:1347244]	7	25757273	25788705
ENSMUSG00000002603	229.782	-0.219647	0.111193	0.509438	Tgfb1	transforming growth factor, beta 1 [Source:MGI Symbol;Acc:MGI:98725]	7	25687002	25705077
ENSMUSG00000002608	841.007	-0.110331	0.16061	0.565566	Ccdc97	coiled-coil domain containing 97 [Source:MGI Symbol;Acc:MGI:1196455]	7	25711106	25719088
ENSMUSG00000002617	872.464	0.241861	0.000720396	0.0831218	Zfp40	zinc finger protein 40 [Source:MGI Symbol;Acc:MGI:99185]	17	23173869	23193252
ENSMUSG00000002625	3127.95	0.035231	0.688009	0.89766	Akap8l	A kinase (PRKA) anchor protein 8-like [Source:MGI Symbol;Acc:MGI:1860606]	17	32321424	32350607
ENSMUSG00000002635	239.489	0.129269	0.235878	0.635292	Pdcd2l	programmed cell death 2-like [Source:MGI Symbol;Acc:MGI:1915329]	7	34184499	34196661
ENSMUSG00000002658	1471.57	0.17455	0.0408269	0.363232	Gtf2f1	general transcription factor IIF, polypeptide 1 [Source:MGI Symbol;Acc:MGI:1923848]	17	57003405	57011288
ENSMUSG00000002660	864.875	0.140506	0.192662	0.591817	Clpp	caseinolytic mitochondrial matrix peptidase proteolytic subunit [Source:MGI Symbol;Acc:MGI:1858213]	17	56990305	56996188
ENSMUSG00000002661	223.119	0.124019	0.333084	0.707607	Alkbh7	alkB homolog 7 [Source:MGI Symbol;Acc:MGI:1913650]	17	56997339	56999322
ENSMUSG00000002668	93.8678	0.0502316	0.808295	0.942552	Dennd1c	DENN/MADD domain containing 1C [Source:MGI Symbol;Acc:MGI:1918035]	17	57065905	57078514
ENSMUSG00000002679	400.24	0.0979668	0.331037	0.70685	Med6	mediator complex subunit 6 [Source:MGI Symbol;Acc:MGI:1917042]	12	81573557	81595008
ENSMUSG00000002688	301.076	0.03132	0.781598	0.936206	Prkd1	protein kinase D1 [Source:MGI Symbol;Acc:MGI:99879]	12	50341231	50649098
ENSMUSG00000002699	189.501	-0.366121	0.00103212	0.0938082	Lcp2	lymphocyte cytosolic protein 2 [Source:MGI Symbol;Acc:MGI:1321402]	11	34046920	34092295
ENSMUSG00000002718	1508.62	-0.0221414	0.747619	0.91969	Cse1l	chromosome segregation 1-like (S. cerevisiae) [Source:MGI Symbol;Acc:MGI:1339951]	2	166906040	166946389
ENSMUSG00000002728	1155.56	0.144567	0.0511037	0.387958	Naa20	N(alpha)-acetyltransferase 20, NatB catalytic subunit [Source:MGI Symbol;Acc:MGI:1915127]	2	145902099	145916425
ENSMUSG00000002731	350.924	0.05164	0.548344	0.834744	Prkra	protein kinase, interferon inducible double stranded RNA dependent activator [Source:MGI Symbol;Acc:MGI:1344375]	2	76629898	76648015
ENSMUSG00000002732	90.8033	0.291966	0.0418215	0.366818	Fkbp7	FK506 binding protein 7 [Source:MGI Symbol;Acc:MGI:1336879]	2	76663044	76673116
ENSMUSG00000002733	970.671	0.0755204	0.311696	0.694724	Plekha3	pleckstrin homology domain-containing, family A (phosphoinositide binding specific) member 3 [Source:MGI Symbol;Acc:MGI:1932515]	2	76675281	76696828
ENSMUSG00000002741	1557.32	-0.0211597	0.753934	0.922656	Ykt6	YKT6 v-SNARE homolog (S. cerevisiae) [Source:MGI Symbol;Acc:MGI:1927550]	11	5955693	5967780
ENSMUSG00000002748	3242.84	-0.0483996	0.537002	0.829686	Baz1b	bromodomain adjacent to zinc finger domain, 1B [Source:MGI Symbol;Acc:MGI:1353499]	5	135187264	135246129
ENSMUSG00000002763	939.762	-0.164572	0.0652392	0.425215	Pex6	peroxisomal biogenesis factor 6 [Source:MGI Symbol;Acc:MGI:2385054]	17	46711463	46725541
ENSMUSG00000002767	519.978	0.200685	0.0143834	0.246094	Mrpl2	mitochondrial ribosomal protein L2 [Source:MGI Symbol;Acc:MGI:1351622]	17	46646229	46650139
ENSMUSG00000002768	1219.7	-0.0269512	0.801427	0.941039	Mea1	male enhanced antigen 1 [Source:MGI Symbol;Acc:MGI:96957]	17	46678793	46683111
ENSMUSG00000002771	313.726	-0.0911602	0.545859	0.83359	Grin2d	glutamate receptor, ionotropic, NMDA2D (epsilon 4) [Source:MGI Symbol;Acc:MGI:95823]	7	45831883	45878378
ENSMUSG00000002778	1234.95	0.0255733	0.729288	0.912668	Kdelr1	KDEL (Lys-Asp-Glu-Leu) endoplasmic reticulum protein retention receptor 1 [Source:MGI Symbol;Acc:MGI:1915387]	7	45872772	45883732
ENSMUSG00000002781	334.336	-0.128464	0.132158	0.532438	Tmem143	transmembrane protein 143 [Source:MGI Symbol;Acc:MGI:1917459]	7	45896941	45917413
ENSMUSG00000002797	430.554	0.130098	0.233798	0.633708	Ggct	gamma-glutamyl cyclotransferase [Source:MGI Symbol;Acc:MGI:95700]	6	54982580	54992950
ENSMUSG00000002799	497.542	0.0136367	0.867855	0.965272	Jag2	jagged 2 [Source:MGI Symbol;Acc:MGI:1098270]	12	112907819	112929776
ENSMUSG00000002803	888.327	0.107752	0.185367	0.58756	Btbd6	BTB (POZ) domain containing 6 [Source:MGI Symbol;Acc:MGI:3026623]	12	112976482	112978945
ENSMUSG00000002804	124.603	0.0895983	0.515846	0.819875	Nudt14	nudix (nucleoside diphosphate linked moiety X)-type motif 14 [Source:MGI Symbol;Acc:MGI:1913424]	12	112934291	112942124
ENSMUSG00000002808	2587.58	0.0615408	0.419643	0.758899	Epdr1	ependymin related protein 1 (zebrafish) [Source:MGI Symbol;Acc:MGI:2145369]	13	19591706	19619927
ENSMUSG00000002812	1095.83	-0.0696266	0.314346	0.697079	Flii	flightless I actin binding protein [Source:MGI Symbol;Acc:MGI:1342286]	11	60714123	60727263
ENSMUSG00000002814	158.907	-0.016733	0.886511	0.970621	Top3a	topoisomerase (DNA) III alpha [Source:MGI Symbol;Acc:MGI:1197527]	11	60740058	60777365
ENSMUSG00000002820	302.571	0.0797271	0.455612	0.783909	Atg4d	autophagy related 4D, cysteine peptidase [Source:MGI Symbol;Acc:MGI:2444308]	9	21265293	21277772
ENSMUSG00000002825	289.95	0.189531	0.0486691	0.382202	Qtrt1	queuine tRNA-ribosyltransferase catalytic subunit 1 [Source:MGI Symbol;Acc:MGI:1931441]	9	21411837	21420274
ENSMUSG00000002831	173.771	-0.731066	0.0340829	0.34486	Plin4	perilipin 4 [Source:MGI Symbol;Acc:MGI:1929709]	17	56100591	56109803
ENSMUSG00000002833	1681.12	0.0681598	0.417793	0.758862	Hdgfl2	HDGF like 2 [Source:MGI Symbol;Acc:MGI:1194492]	17	56079634	56100607
ENSMUSG00000002835	61.9907	0.140005	0.423517	0.761145	Chaf1a	chromatin assembly factor 1, subunit A (p150) [Source:MGI Symbol;Acc:MGI:1351331]	17	56040439	56072289
ENSMUSG00000002844	1635	0.0881955	0.221388	0.619638	Adprh	ADP-ribosylarginine hydrolase [Source:MGI Symbol;Acc:MGI:1098234]	16	38444030	38452703
ENSMUSG00000002845	229.408	0.103254	0.41936	0.758899	Tmem39a	transmembrane protein 39a [Source:MGI Symbol;Acc:MGI:1915096]	16	38558698	38592162
ENSMUSG00000002846	358.588	-0.0459311	0.613425	0.867382	Timmdc1	translocase of inner mitochondrial membrane domain containing 1 [Source:MGI Symbol;Acc:MGI:1922139]	16	38498347	38522663
ENSMUSG00000002870	106.991	0.026376	0.852405	0.959288	Mcm2	minichromosome maintenance complex component 2 [Source:MGI Symbol;Acc:MGI:105380]	6	88883474	88898780
ENSMUSG00000002871	470.332	0.00587288	0.952788	0.987567	Tpra1	transmembrane protein, adipocyte asscociated 1 [Source:MGI Symbol;Acc:MGI:1345190]	6	88902251	88912238
ENSMUSG00000002881	768.767	-0.0201556	0.820273	0.946765	Nab1	Ngfi-A binding protein 1 [Source:MGI Symbol;Acc:MGI:107564]	1	52457294	52500679
ENSMUSG00000002885	148.215	-0.042567	0.727771	0.911681	Adgre5	adhesion G protein-coupled receptor E5 [Source:MGI Symbol;Acc:MGI:1347095]	8	83723251	83741326
ENSMUSG00000002897	266.223	0.0222477	0.83064	0.951319	Il17ra	interleukin 17 receptor A [Source:MGI Symbol;Acc:MGI:107399]	6	120463247	120487559
ENSMUSG00000002900	810.054	0.0413519	0.62514	0.872342	Lamb1	laminin B1 [Source:MGI Symbol;Acc:MGI:96743]	12	31265234	31329644
ENSMUSG00000002908	289.959	0.0524525	0.607933	0.864274	Kcnn1	potassium intermediate/small conductance calcium-activated channel, subfamily N, member 1 [Source:MGI Symbol;Acc:MGI:1933993]	8	70842049	70863258
ENSMUSG00000002910	240.802	0.136597	0.395939	0.749001	Arrdc2	arrestin domain containing 2 [Source:MGI Symbol;Acc:MGI:1918057]	8	70835129	70839720
ENSMUSG00000002948	1600.19	0.0648137	0.280765	0.670681	Map2k7	mitogen-activated protein kinase kinase 7 [Source:MGI Symbol;Acc:MGI:1346871]	8	4238740	4247897
ENSMUSG00000002949	1254.78	0.119266	0.0831509	0.463633	Timm44	translocase of inner mitochondrial membrane 44 [Source:MGI Symbol;Acc:MGI:1343262]	8	4259731	4275913
ENSMUSG00000002957	5146.42	-0.0223407	0.707471	0.904194	Ap2a2	adaptor-related protein complex 2, alpha 2 subunit [Source:MGI Symbol;Acc:MGI:101920]	7	141562173	141633011
ENSMUSG00000002963	494.267	0.01132	0.897576	0.972957	Pnkp	polynucleotide kinase 3'- phosphatase [Source:MGI Symbol;Acc:MGI:1891698]	7	44857139	44862992
ENSMUSG00000002968	996.561	0.0625782	0.452221	0.781446	Med25	mediator complex subunit 25 [Source:MGI Symbol;Acc:MGI:1922863]	7	44876765	44892712
ENSMUSG00000002980	166.535	-0.106518	0.523876	0.824125	Bcam	basal cell adhesion molecule [Source:MGI Symbol;Acc:MGI:1929940]	7	19756131	19771016
ENSMUSG00000002981	2771.29	-0.00693014	0.906909	0.97539	Clptm1	cleft lip and palate associated transmembrane protein 1 [Source:MGI Symbol;Acc:MGI:1927155]	7	19631571	19665033
ENSMUSG00000002983	138.303	0.0792141	0.550471	0.835496	Relb	avian reticuloendotheliosis viral (v-rel) oncogene related B [Source:MGI Symbol;Acc:MGI:103289]	7	19606217	19629438
ENSMUSG00000002984	901.712	0.13156	0.0442478	0.371009	Tomm40	translocase of outer mitochondrial membrane 40 [Source:MGI Symbol;Acc:MGI:1858259]	7	19701313	19715438
ENSMUSG00000002985	58079.3	-0.154212	0.120827	0.521752	Apoe	apolipoprotein E [Source:MGI Symbol;Acc:MGI:88057]	7	19696109	19699188
ENSMUSG00000002996	1236.28	-0.034965	0.666923	0.889355	Hbp1	high mobility group box transcription factor 1 [Source:MGI Symbol;Acc:MGI:894659]	12	31926254	31950535
ENSMUSG00000002997	927.285	0.0744745	0.505739	0.815326	Prkar2b	protein kinase, cAMP dependent regulatory, type II beta [Source:MGI Symbol;Acc:MGI:97760]	12	31958476	32061296
ENSMUSG00000003031	1212.33	-0.00701642	0.923196	0.979147	Cdkn1b	cyclin-dependent kinase inhibitor 1B [Source:MGI Symbol;Acc:MGI:104565]	6	134920401	134925513
ENSMUSG00000003032	58.2183	-0.317539	0.0761925	0.449679	Klf4	Kruppel-like factor 4 (gut) [Source:MGI Symbol;Acc:MGI:1342287]	4	55527143	55532466
ENSMUSG00000003033	1361.67	0.108457	0.0757972	0.449001	Ap1m1	adaptor-related protein complex AP-1, mu subunit 1 [Source:MGI Symbol;Acc:MGI:102776]	8	72240018	72257385
ENSMUSG00000003037	826.137	-0.0463903	0.553693	0.837347	Rab8a	RAB8A, member RAS oncogene family [Source:MGI Symbol;Acc:MGI:96960]	8	72161200	72183904
ENSMUSG00000003038	1615.13	0.150863	0.0891968	0.475965	Hmgn2	high mobility group nucleosomal binding domain 2 [Source:MGI Symbol;Acc:MGI:96136]	4	133964738	133968650
ENSMUSG00000003039	1514.27	-0.0445692	0.541925	0.832196	Fam32a	family with sequence similarity 32, member A [Source:MGI Symbol;Acc:MGI:1915172]	8	72219730	72224418
ENSMUSG00000003062	954.333	0.0345111	0.585664	0.849985	Stard3nl	STARD3 N-terminal like [Source:MGI Symbol;Acc:MGI:1923455]	13	19357676	19395795
ENSMUSG00000003068	1194.67	0.0140189	0.865058	0.964177	Stk11	serine/threonine kinase 11 [Source:MGI Symbol;Acc:MGI:1341870]	10	80115803	80130682
ENSMUSG00000003070	108.794	0.00132514	0.992147	0.997972	Efna2	ephrin A2 [Source:MGI Symbol;Acc:MGI:102707]	10	80179482	80190010
ENSMUSG00000003072	3274.03	0.0120157	0.898173	0.973209	Atp5d	ATP synthase, H+ transporting, mitochondrial F1 complex, delta subunit [Source:MGI Symbol;Acc:MGI:1913293]	10	80138632	80145818
ENSMUSG00000003099	1770.36	0.0321243	0.660495	0.886039	Ppp5c	protein phosphatase 5, catalytic subunit [Source:MGI Symbol;Acc:MGI:102666]	7	17004640	17027924
ENSMUSG00000003119	554.762	-0.0740389	0.437424	0.770641	Cdk12	cyclin-dependent kinase 12 [Source:MGI Symbol;Acc:MGI:1098802]	11	98203059	98278504
ENSMUSG00000003123	202.762	-0.305593	0.00658046	0.189175	Lipe	lipase, hormone sensitive [Source:MGI Symbol;Acc:MGI:96790]	7	25379527	25398710
ENSMUSG00000003131	4594.21	-0.0082695	0.901084	0.974141	Pafah1b2	platelet-activating factor acetylhydrolase, isoform 1b, subunit 2 [Source:MGI Symbol;Acc:MGI:108415]	9	45962859	46012690
ENSMUSG00000003134	362.286	0.183522	0.0404781	0.362496	Tbc1d8	TBC1 domain family, member 8 [Source:MGI Symbol;Acc:MGI:1927225]	1	39371492	39478755
ENSMUSG00000003135	644.921	0.08253	0.297503	0.684673	Cnot11	CCR4-NOT transcription complex, subunit 11 [Source:MGI Symbol;Acc:MGI:106580]	1	39534992	39546889
ENSMUSG00000003153	2786.9	-0.00435281	0.963471	0.990502	Slc2a3	solute carrier family 2 (facilitated glucose transporter), member 3 [Source:MGI Symbol;Acc:MGI:95757]	6	122727809	122801640
ENSMUSG00000003154	773.304	-0.0338087	0.644678	0.878754	Foxj2	forkhead box J2 [Source:MGI Symbol;Acc:MGI:1926805]	6	122819914	122845366
ENSMUSG00000003161	1677.28	0.00242783	0.967887	0.992121	Sri	sorcin [Source:MGI Symbol;Acc:MGI:98419]	5	8046078	8069379
ENSMUSG00000003166	1612.1	0.0873721	0.147822	0.551377	Dgcr2	DiGeorge syndrome critical region gene 2 [Source:MGI Symbol;Acc:MGI:892866]	16	17839482	17898562
ENSMUSG00000003184	493.328	-0.0223201	0.823719	0.947809	Irf3	interferon regulatory factor 3 [Source:MGI Symbol;Acc:MGI:1859179]	7	44997648	45002848
ENSMUSG00000003198	146.846	0.187258	0.171177	0.574435	Zfp959	zinc finger protein 959 [Source:MGI Symbol;Acc:MGI:2385058]	17	55892093	55898928
ENSMUSG00000003199	1185.42	-0.0195064	0.815825	0.945778	Mpnd	MPN domain containing [Source:MGI Symbol;Acc:MGI:1915297]	17	56005711	56016790
ENSMUSG00000003200	724.411	0.0548459	0.549266	0.835289	Sh3gl1	SH3-domain GRB2-like 1 [Source:MGI Symbol;Acc:MGI:700010]	17	56016750	56036635
ENSMUSG00000003208	127	-0.26585	0.0360826	0.352519	Yju2	YJU2 splicing factor [Source:MGI Symbol;Acc:MGI:1920136]	17	55959099	55968285
ENSMUSG00000003226	2958.77	-0.0396423	0.66305	0.886804	Ranbp2	RAN binding protein 2 [Source:MGI Symbol;Acc:MGI:894323]	10	58446920	58494356
ENSMUSG00000003228	154.128	-0.485643	0.0285499	0.321814	Grk5	G protein-coupled receptor kinase 5 [Source:MGI Symbol;Acc:MGI:109161]	19	60889749	61095968
ENSMUSG00000003233	472.34	-0.0632318	0.626355	0.87249	Dvl3	dishevelled segment polarity protein 3 [Source:MGI Symbol;Acc:MGI:108100]	16	20516982	20534010
ENSMUSG00000003234	1327.9	0.0402098	0.524543	0.824284	Abcf3	ATP-binding cassette, sub-family F (GCN20), member 3 [Source:MGI Symbol;Acc:MGI:1351656]	16	20548577	20561379
ENSMUSG00000003235	1063.59	-0.0435752	0.538187	0.83029	Eif2b5	eukaryotic translation initiation factor 2B, subunit 5 epsilon [Source:MGI Symbol;Acc:MGI:2446176]	16	20498817	20509323
ENSMUSG00000003269	1171.85	0.096203	0.187445	0.589953	Cyth2	cytohesin 2 [Source:MGI Symbol;Acc:MGI:1334255]	7	45806637	45814581
ENSMUSG00000003271	164.475	0.321539	0.0109882	0.227716	Sult2b1	sulfotransferase family, cytosolic, 2B, member 1 [Source:MGI Symbol;Acc:MGI:1926342]	7	45729983	45784669
ENSMUSG00000003273	2290.48	0.0508056	0.530473	0.826777	Car11	carbonic anhydrase 11 [Source:MGI Symbol;Acc:MGI:1336193]	7	45699843	45704682
ENSMUSG00000003279	10916.8	0.0243233	0.680069	0.894706	Dlgap1	DLG associated protein 1 [Source:MGI Symbol;Acc:MGI:1346065]	17	69969073	70821413
ENSMUSG00000003282	88.4973	0.240686	0.169938	0.572929	Plag1	pleiomorphic adenoma gene 1 [Source:MGI Symbol;Acc:MGI:1891916]	4	3900996	3938423
ENSMUSG00000003283	104.084	0.100635	0.524231	0.824284	Hck	hemopoietic cell kinase [Source:MGI Symbol;Acc:MGI:96052]	2	153108468	153151441
ENSMUSG00000003299	756.084	0.177893	0.0235126	0.302312	Mrpl4	mitochondrial ribosomal protein L4 [Source:MGI Symbol;Acc:MGI:2137210]	9	21002738	21008839
ENSMUSG00000003308	1079.28	0.0196628	0.777783	0.934618	Keap1	kelch-like ECH-associated protein 1 [Source:MGI Symbol;Acc:MGI:1858732]	9	21229730	21239361
ENSMUSG00000003316	3047.42	-0.285483	0.013231	0.239878	Glg1	golgi apparatus protein 1 [Source:MGI Symbol;Acc:MGI:104967]	8	111154421	111259216
ENSMUSG00000003344	1296.03	0.0862254	0.24113	0.639914	Btbd2	BTB (POZ) domain containing 2 [Source:MGI Symbol;Acc:MGI:1933831]	10	80642617	80657071
ENSMUSG00000003345	2256.42	-0.0437584	0.540892	0.831652	Csnk1g2	casein kinase 1, gamma 2 [Source:MGI Symbol;Acc:MGI:1920014]	10	80622838	80640749
ENSMUSG00000003346	1374.72	0.166976	0.0850723	0.467817	Abhd17a	abhydrolase domain containing 17A [Source:MGI Symbol;Acc:MGI:106388]	10	80583654	80590341
ENSMUSG00000003352	3605.99	0.0423082	0.590768	0.853168	Cacnb3	calcium channel, voltage-dependent, beta 3 subunit [Source:MGI Symbol;Acc:MGI:103307]	15	98630840	98644529
ENSMUSG00000003354	116.923	0.1251	0.373463	0.736332	Ccdc65	coiled-coil domain containing 65 [Source:MGI Symbol;Acc:MGI:2146001]	15	98708207	98723336
ENSMUSG00000003360	1515.78	-0.136316	0.0211475	0.286936	Ddx23	DEAD (Asp-Glu-Ala-Asp) box polypeptide 23 [Source:MGI Symbol;Acc:MGI:1921601]	15	98645134	98662894
ENSMUSG00000003363	8540.67	0.0653431	0.326244	0.703307	Pld3	phospholipase D family, member 3 [Source:MGI Symbol;Acc:MGI:1333782]	7	27532000	27553218
ENSMUSG00000003378	3993.86	0.0330888	0.614149	0.867382	Grik5	glutamate receptor, ionotropic, kainate 5 (gamma 2) [Source:MGI Symbol;Acc:MGI:95818]	7	25009849	25072346
ENSMUSG00000003380	1904.41	0.155311	0.063109	0.420401	Rabac1	Rab acceptor 1 (prenylated) [Source:MGI Symbol;Acc:MGI:1201692]	7	24969752	24972754
ENSMUSG00000003382	658.037	0.010049	0.910451	0.976559	Etv3	ets variant 3 [Source:MGI Symbol;Acc:MGI:1350926]	3	87525407	87540156
ENSMUSG00000003402	1615.19	-0.0452498	0.511164	0.817658	Prkcsh	protein kinase C substrate 80K-H [Source:MGI Symbol;Acc:MGI:107877]	9	22002806	22014222
ENSMUSG00000003410	4052.14	-0.0370436	0.490024	0.807191	Elavl3	ELAV like RNA binding protein 3 [Source:MGI Symbol;Acc:MGI:109157]	9	22015005	22052023
ENSMUSG00000003411	1034.4	0.178396	0.269387	0.662472	Rab3b	RAB3B, member RAS oncogene family [Source:MGI Symbol;Acc:MGI:1917158]	4	108879063	108943324
ENSMUSG00000003418	262.913	-0.209889	0.177365	0.58031	St8sia6	ST8 alpha-N-acetyl-neuraminide alpha-2,8-sialyltransferase 6 [Source:MGI Symbol;Acc:MGI:2386797]	2	13651021	13794064
ENSMUSG00000003420	330.313	-0.0405276	0.727877	0.911681	Fcgrt	Fc receptor, IgG, alpha chain transporter [Source:MGI Symbol;Acc:MGI:103017]	7	45092990	45103851
ENSMUSG00000003421	886.525	0.116233	0.141729	0.544881	Nosip	nitric oxide synthase interacting protein [Source:MGI Symbol;Acc:MGI:1913644]	7	45062429	45078210
ENSMUSG00000003423	458.326	-0.117759	0.285195	0.674268	Pih1d1	PIH1 domain containing 1 [Source:MGI Symbol;Acc:MGI:1916095]	7	45154303	45160065
ENSMUSG00000003429	6544.45	-0.00955106	0.905304	0.9751	Rps11	ribosomal protein S11 [Source:MGI Symbol;Acc:MGI:1351329]	7	45122379	45124439
ENSMUSG00000003435	2949.11	-0.0726559	0.182104	0.585628	Supt5	suppressor of Ty 5 [Source:MGI Symbol;Acc:MGI:1202400]	7	28314891	28338746
ENSMUSG00000003437	1418.23	0.0773155	0.258515	0.656733	Paf1	Paf1, RNA polymerase II complex component [Source:MGI Symbol;Acc:MGI:1923988]	7	28392951	28399388
ENSMUSG00000003438	505.718	0.00859828	0.928122	0.981281	Timm50	translocase of inner mitochondrial membrane 50 [Source:MGI Symbol;Acc:MGI:1913775]	7	28305516	28312072
ENSMUSG00000003444	323.064	-0.0399971	0.698983	0.900621	Med29	mediator complex subunit 29 [Source:MGI Symbol;Acc:MGI:1914474]	7	28386146	28392708
ENSMUSG00000003452	1265.64	-0.0828128	0.340989	0.712489	Bicd1	BICD cargo adaptor 1 [Source:MGI Symbol;Acc:MGI:1101760]	6	149408886	149563329
ENSMUSG00000003458	1194.07	0.0154966	0.798104	0.94054	Ncstn	nicastrin [Source:MGI Symbol;Acc:MGI:1891700]	1	172066013	172082795
ENSMUSG00000003464	1667.23	0.0452999	0.505626	0.815326	Pex19	peroxisomal biogenesis factor 19 [Source:MGI Symbol;Acc:MGI:1334458]	1	172126755	172136493
ENSMUSG00000003469	8533.37	-0.0965837	0.233701	0.633708	Phyhip	phytanoyl-CoA hydroxylase interacting protein [Source:MGI Symbol;Acc:MGI:1860417]	14	70457476	70468832
ENSMUSG00000003476	60.2667	-0.0712943	0.819537	0.946602	Crhr2	corticotropin releasing hormone receptor 2 [Source:MGI Symbol;Acc:MGI:894312]	6	55090049	55133016
ENSMUSG00000003500	597.084	0.0113439	0.910618	0.976559	Impdh1	inosine monophosphate dehydrogenase 1 [Source:MGI Symbol;Acc:MGI:96567]	6	29200434	29216364
ENSMUSG00000003518	2525.18	-0.0239351	0.766088	0.928798	Dusp3	dual specificity phosphatase 3 (vaccinia virus phosphatase VH1-related) [Source:MGI Symbol;Acc:MGI:1919599]	11	101971143	101987013
ENSMUSG00000003526	514.178	0.081908	0.42974	0.765689	Prodh	proline dehydrogenase [Source:MGI Symbol;Acc:MGI:97770]	16	18060357	18090203
ENSMUSG00000003527	457.332	0.181019	0.0214562	0.289082	Ess2	ess-2 splicing factor [Source:MGI Symbol;Acc:MGI:107854]	16	17900709	17911348
ENSMUSG00000003528	681.336	0.0286357	0.758372	0.924821	Slc25a1	solute carrier family 25 (mitochondrial carrier, citrate transporter), member 1 [Source:MGI Symbol;Acc:MGI:1345283]	16	17925223	17928219
ENSMUSG00000003531	737.189	0.0610663	0.524327	0.824284	Dgcr6	DiGeorge syndrome critical region gene 6 [Source:MGI Symbol;Acc:MGI:1202877]	16	18052860	18071632
ENSMUSG00000003534	1527.7	-0.103465	0.274594	0.666315	Ddr1	discoidin domain receptor family, member 1 [Source:MGI Symbol;Acc:MGI:99216]	17	35681567	35704621
ENSMUSG00000003541	85.0908	0.2697	0.112252	0.510954	Ier3	immediate early response 3 [Source:MGI Symbol;Acc:MGI:104814]	17	35821684	35822923
ENSMUSG00000003545	112.359	-0.210846	0.394758	0.747838	Fosb	FBJ osteosarcoma oncogene B [Source:MGI Symbol;Acc:MGI:95575]	7	19302696	19310051
ENSMUSG00000003546	385.889	0.115368	0.185384	0.58756	Klc4	kinesin light chain 4 [Source:MGI Symbol;Acc:MGI:1922014]	17	46630624	46646022
ENSMUSG00000003549	468.275	-0.0648277	0.460933	0.788651	Ercc1	excision repair cross-complementing rodent repair deficiency, complementation group 1 [Source:MGI Symbol;Acc:MGI:95412]	7	19344778	19356524
ENSMUSG00000003559	319.643	-0.161492	0.088743	0.474505	As3mt	arsenic (+3 oxidation state) methyltransferase [Source:MGI Symbol;Acc:MGI:1929882]	19	46707458	46741099
ENSMUSG00000003573	744.689	-0.0605515	0.6384	0.877083	Homer3	homer scaffolding protein 3 [Source:MGI Symbol;Acc:MGI:1347359]	8	70282827	70294361
ENSMUSG00000003575	4197.81	-0.0624117	0.408897	0.756122	Crtc1	CREB regulated transcription coactivator 1 [Source:MGI Symbol;Acc:MGI:2142523]	8	70382355	70439579
ENSMUSG00000003581	498.913	0.0601994	0.53529	0.82908	Rnf215	ring finger protein 215 [Source:MGI Symbol;Acc:MGI:1918923]	11	4135202	4141172
ENSMUSG00000003585	1352.45	0.0471727	0.571661	0.84332	Sec14l2	SEC14-like lipid binding 2 [Source:MGI Symbol;Acc:MGI:1915065]	11	4097039	4123415
ENSMUSG00000003604	167.054	0.0098988	0.935645	0.982617	Aven	apoptosis, caspase activation inhibitor [Source:MGI Symbol;Acc:MGI:1921518]	2	112492964	112634573
ENSMUSG00000003617	265.222	0.0372039	0.773381	0.932728	Cp	ceruloplasmin [Source:MGI Symbol;Acc:MGI:88476]	3	19957054	20009145
ENSMUSG00000003623	858.836	-0.197758	0.00881692	0.209692	Crot	carnitine O-octanoyltransferase [Source:MGI Symbol;Acc:MGI:1921364]	5	8966033	8997324
ENSMUSG00000003644	389.96	-0.0846718	0.370196	0.733435	Rps6ka1	ribosomal protein S6 kinase polypeptide 1 [Source:MGI Symbol;Acc:MGI:104558]	4	133847290	133887797
ENSMUSG00000003657	840.98	-0.187879	0.192188	0.591808	Calb2	calbindin 2 [Source:MGI Symbol;Acc:MGI:101914]	8	110137502	110168210
ENSMUSG00000003660	2303.23	-0.0510367	0.492187	0.808844	Snrnp200	small nuclear ribonucleoprotein 200 (U5) [Source:MGI Symbol;Acc:MGI:2444401]	2	127208386	127240451
ENSMUSG00000003662	1213.36	0.094731	0.252621	0.650864	Ciao1	cytosolic iron-sulfur protein assembly 1 [Source:MGI Symbol;Acc:MGI:1346998]	2	127240938	127247816
ENSMUSG00000003680	382.417	0.0645668	0.553518	0.837347	Taf6l	TATA-box binding protein associated factor 6 like [Source:MGI Symbol;Acc:MGI:2444957]	19	8774487	8786417
ENSMUSG00000003721	1059.24	-0.025474	0.680011	0.894706	Insig2	insulin induced gene 2 [Source:MGI Symbol;Acc:MGI:1920249]	1	121304353	121332589
ENSMUSG00000003731	2161.96	-0.117031	0.123696	0.523679	Kpna6	karyopherin (importin) alpha 6 [Source:MGI Symbol;Acc:MGI:1100836]	4	129643980	129672767
ENSMUSG00000003746	1553.28	0.128851	0.349508	0.719536	Man1a	mannosidase 1, alpha [Source:MGI Symbol;Acc:MGI:104677]	10	53904785	54076609
ENSMUSG00000003752	201.374	-0.0561334	0.595164	0.857226	Itpkc	inositol 1,4,5-trisphosphate 3-kinase C [Source:MGI Symbol;Acc:MGI:2442554]	7	27207172	27228661
ENSMUSG00000003762	459.729	-0.0524589	0.681357	0.895195	Coq8b	coenzyme Q8B [Source:MGI Symbol;Acc:MGI:1924139]	7	27233023	27257950
ENSMUSG00000003778	1382.4	0.00410875	0.947694	0.98499	Brd8	bromodomain containing 8 [Source:MGI Symbol;Acc:MGI:1925906]	18	34598615	34624601
ENSMUSG00000003779	58.4042	0.269104	0.217834	0.617454	Kif20a	kinesin family member 20A [Source:MGI Symbol;Acc:MGI:1201682]	18	34624613	34633277
ENSMUSG00000003808	733.866	0.0918324	0.206039	0.605534	Farsa	phenylalanyl-tRNA synthetase, alpha subunit [Source:MGI Symbol;Acc:MGI:1913840]	8	84856989	84869257
ENSMUSG00000003809	772.421	0.0404298	0.651326	0.880258	Gcdh	glutaryl-Coenzyme A dehydrogenase [Source:MGI Symbol;Acc:MGI:104541]	8	84886393	84893921
ENSMUSG00000003810	2216.48	-0.0705233	0.30986	0.69436	Mast2	microtubule associated serine/threonine kinase 2 [Source:MGI Symbol;Acc:MGI:894676]	4	116306762	116464183
ENSMUSG00000003812	291.222	-0.102643	0.422081	0.760185	Dnase2a	deoxyribonuclease II alpha [Source:MGI Symbol;Acc:MGI:1329019]	8	84908560	84922915
ENSMUSG00000003813	643.632	0.0118008	0.891901	0.97139	Rad23a	RAD23 homolog A, nucleotide excision repair protein [Source:MGI Symbol;Acc:MGI:105126]	8	84834019	84840665
ENSMUSG00000003814	8839.48	-0.156568	0.016502	0.261021	Calr	calreticulin [Source:MGI Symbol;Acc:MGI:88252]	8	84841850	84846934
ENSMUSG00000003824	144.515	0.167316	0.202757	0.602342	Syce2	synaptonemal complex central element protein 2 [Source:MGI Symbol;Acc:MGI:1919096]	8	84872111	84888221
ENSMUSG00000003847	2904.2	-0.0199344	0.765896	0.928649	Nfat5	nuclear factor of activated T cells 5 [Source:MGI Symbol;Acc:MGI:1859333]	8	107293470	107379517
ENSMUSG00000003848	598.668	0.0795875	0.417271	0.758723	Nob1	NIN1/RPN12 binding protein 1 homolog [Source:MGI Symbol;Acc:MGI:1914869]	8	107412486	107425051
ENSMUSG00000003849	134.156	-0.0164108	0.918729	0.978404	Nqo1	NAD(P)H dehydrogenase, quinone 1 [Source:MGI Symbol;Acc:MGI:103187]	8	107388225	107403206
ENSMUSG00000003863	2937.73	-0.116397	0.131112	0.531536	Ppfia3	protein tyrosine phosphatase, receptor type, f polypeptide (PTPRF), interacting protein (liprin), alpha 3 [Source:MGI Symbol;Acc:MGI:1924037]	7	45339122	45367019
ENSMUSG00000003865	389.89	-0.00273612	0.976442	0.994219	Gys1	glycogen synthase 1, muscle [Source:MGI Symbol;Acc:MGI:101805]	7	45434844	45456619
ENSMUSG00000003868	523.574	0.0692498	0.444707	0.775748	Ruvbl2	RuvB-like protein 2 [Source:MGI Symbol;Acc:MGI:1342299]	7	45421760	45438096
ENSMUSG00000003872	753.615	0.218746	0.00841262	0.206768	Lin7b	lin-7 homolog B (C. elegans) [Source:MGI Symbol;Acc:MGI:1330858]	7	45367891	45370583
ENSMUSG00000003873	684.142	0.132509	0.114905	0.512833	Bax	BCL2-associated X protein [Source:MGI Symbol;Acc:MGI:99702]	7	45461697	45466898
ENSMUSG00000003923	809.408	0.12707	0.068313	0.431574	Tfam	transcription factor A, mitochondrial [Source:MGI Symbol;Acc:MGI:107810]	10	71225464	71238280
ENSMUSG00000003929	868.822	0.0837878	0.317609	0.697902	Zfp81	zinc finger protein 81 [Source:MGI Symbol;Acc:MGI:1890752]	17	33329342	33358878
ENSMUSG00000003934	2795.53	-0.00274606	0.973684	0.993713	Efnb3	ephrin B3 [Source:MGI Symbol;Acc:MGI:109196]	11	69554092	69560205
ENSMUSG00000003948	9982.81	0.123556	0.14504	0.548669	Mmd	monocyte to macrophage differentiation-associated [Source:MGI Symbol;Acc:MGI:1914718]	11	90249456	90278589
ENSMUSG00000003949	3345.47	0.0656102	0.370102	0.733435	Hlf	hepatic leukemia factor [Source:MGI Symbol;Acc:MGI:96108]	11	90336536	90390895
ENSMUSG00000003955	649.16	0.111324	0.212559	0.612174	Fam162a	family with sequence similarity 162, member A [Source:MGI Symbol;Acc:MGI:1917436]	16	36043761	36071594
ENSMUSG00000003970	5602.47	0.0488861	0.525832	0.824515	Rpl8	ribosomal protein L8 [Source:MGI Symbol;Acc:MGI:1350927]	15	76904078	76906314
ENSMUSG00000003974	565.003	-0.327841	0.00586117	0.183742	Grm3	glutamate receptor, metabotropic 3 [Source:MGI Symbol;Acc:MGI:1351340]	5	9485541	9725170
ENSMUSG00000003992	1126.81	0.0588128	0.507508	0.81623	Ssbp2	single-stranded DNA binding protein 2 [Source:MGI Symbol;Acc:MGI:1914220]	13	91460283	91703429
ENSMUSG00000004018	195.684	0.279372	0.0438797	0.371009	Fancl	Fanconi anemia, complementation group L [Source:MGI Symbol;Acc:MGI:1914280]	11	26386135	26471876
ENSMUSG00000004031	1479.88	-0.0773241	0.401671	0.751873	Brinp2	bone morphogenic protein/retinoic acid inducible neural-specific 2 [Source:MGI Symbol;Acc:MGI:2443333]	1	158245269	158356326
ENSMUSG00000004032	3499.24	0.100981	0.18691	0.589161	Gstm5	glutathione S-transferase, mu 5 [Source:MGI Symbol;Acc:MGI:1309466]	3	107895821	107898686
ENSMUSG00000004035	591.108	-0.00477683	0.970914	0.993029	Gstm7	glutathione S-transferase, mu 7 [Source:MGI Symbol;Acc:MGI:1915562]	3	107926334	107931817
ENSMUSG00000004040	1196.44	-0.256022	0.00045347	0.0720478	Stat3	signal transducer and activator of transcription 3 [Source:MGI Symbol;Acc:MGI:103038]	11	100885098	100939540
ENSMUSG00000004044	277.752	-0.125688	0.376454	0.737113	Cavin1	caveolae associated 1 [Source:MGI Symbol;Acc:MGI:1277968]	11	100956733	100970887
ENSMUSG00000004054	409.915	0.0643301	0.503429	0.815186	Map3k11	mitogen-activated protein kinase kinase kinase 11 [Source:MGI Symbol;Acc:MGI:1346880]	19	5688742	5702865
ENSMUSG00000004056	1290.08	-0.154982	0.0158333	0.256472	Akt2	thymoma viral proto-oncogene 2 [Source:MGI Symbol;Acc:MGI:104874]	7	27591552	27640826
ENSMUSG00000004069	1278.17	-0.0388299	0.550592	0.835496	Dnaja3	DnaJ heat shock protein family (Hsp40) member A3 [Source:MGI Symbol;Acc:MGI:1933786]	16	4639989	4707695
ENSMUSG00000004070	1170.2	0.0035461	0.96305	0.990502	Hmox2	heme oxygenase 2 [Source:MGI Symbol;Acc:MGI:109373]	16	4726361	4766742
ENSMUSG00000004071	5112.25	0.0930022	0.175436	0.577924	Cdip1	cell death inducing Trp53 target 1 [Source:MGI Symbol;Acc:MGI:1913876]	16	4750348	4790292
ENSMUSG00000004085	231.384	-0.192243	0.0986874	0.491834	Map3k20	mitogen-activated protein kinase kinase kinase 20 [Source:MGI Symbol;Acc:MGI:2443258]	2	72285637	72442610
ENSMUSG00000004096	1448.6	0.104954	0.114932	0.512833	Cwc15	CWC15 spliceosome-associated protein [Source:MGI Symbol;Acc:MGI:1913320]	9	14500617	14510577
ENSMUSG00000004098	125.408	-0.12787	0.495123	0.810047	Col5a3	collagen, type V, alpha 3 [Source:MGI Symbol;Acc:MGI:1858212]	9	20770050	20815067
ENSMUSG00000004099	933.691	-0.046021	0.590343	0.853122	Dnmt1	DNA methyltransferase (cytosine-5) 1 [Source:MGI Symbol;Acc:MGI:94912]	9	20907209	20959888
ENSMUSG00000004100	379.179	0.262708	0.0923992	0.479926	Ppan	peter pan homolog [Source:MGI Symbol;Acc:MGI:2178445]	9	20888175	20892178
ENSMUSG00000004105	86.0471	-0.0841714	0.747065	0.91941	Angptl2	angiopoietin-like 2 [Source:MGI Symbol;Acc:MGI:1347002]	2	33216069	33247717
ENSMUSG00000004110	10691.5	-0.0249971	0.744262	0.918642	Cacna1e	calcium channel, voltage-dependent, R type, alpha 1E subunit [Source:MGI Symbol;Acc:MGI:106217]	1	154390731	154884501
ENSMUSG00000004113	2404.66	-0.0860472	0.301012	0.688163	Cacna1b	calcium channel, voltage-dependent, N type, alpha 1B subunit [Source:MGI Symbol;Acc:MGI:88296]	2	24603887	24763152
ENSMUSG00000004127	184.521	0.226812	0.038666	0.356133	Trmt10a	tRNA methyltransferase 10A [Source:MGI Symbol;Acc:MGI:1920421]	3	138143448	138159821
ENSMUSG00000004151	1551.42	-0.163337	0.260323	0.657001	Etv1	ets variant 1 [Source:MGI Symbol;Acc:MGI:99254]	12	38779380	38870484
ENSMUSG00000004187	8171.02	0.0641624	0.372318	0.735379	Kifc2	kinesin family member C2 [Source:MGI Symbol;Acc:MGI:109187]	15	76659858	76668196
ENSMUSG00000004207	33161.3	-0.0530079	0.258058	0.656733	Psap	prosaposin [Source:MGI Symbol;Acc:MGI:97783]	10	60277627	60302597
ENSMUSG00000004221	987.267	-0.0480976	0.522265	0.823506	Ikbkg	inhibitor of kappaB kinase gamma [Source:MGI Symbol;Acc:MGI:1338074]	X	74393290	74453854
[truncated: 12,780 more rows]

## Sheet: DEGs male
Raw Data from RNA Sequence Analysis: hippocampal tissue from 5xFAD mice vehicle vs 10mg/kg/d MTK - males only
[truncated: 15,995 more rows]
